# Supplementary material for: Bis(2,6-diamino-4-chloro­pyrimidin-1-ium) fumarate
Source: Acta Crystallogr Sect E Struct Rep Online. 2012 Nov 10;68(Pt 12):o3321–2. doi: 10.1107/S1600536812045308 (PMC3588928; doi:10.1107/S1600536812045308)
Supplement: Supplementary file 1 [file e-68-o3321-sup1.cif]

##############################################################################
#                                                                            #
# This CIF contains the data in a paper accepted for publication in          #
# Acta Crystallographica Section E. It conforms to the requirements of       #
# Notes for Authors for Acta Crystallographica Section E, and has been       #
# peer reviewed under the auspices of the IUCr Commission on Journals.       #
#                                                                            #
# Full details of the Crystallographic Information File format               #
# are given in the paper "The Crystallographic Information File (CIF):       #
# a New Standard Archive File for Crystallography" by S. R. Hall, F. H.      #
# Allen and I. D. Brown [Acta Cryst. (1991), A47, 655-685].                  #
#                                                                            #
# The current version of the core CIF dictionary is obtainable from          #
# ftp://ftp.iucr.org/pub/cif_core.dic.                                       #
#                                                                            #
# Software is freely available for graphical display of the structure(s)     #
# in this CIF. For information consult the CIF software page                 #
# http://www.iucr.org/resources/cif/software.                                #
#                                                                            #
# This file may be used for bona fide research purposes within the           #
# scientific community so long as proper attribution is given to the journal # 
# article from which it was obtained.                                        #
#                                                                            #
##############################################################################
data_global
_audit_creation_method     'form.cif (version 2.0)'
_journal_data_validation_number     ?
_journal_date_recd_electronic     2012-10-22
_journal_date_accepted     2012-11-02
_journal_name_full     'Acta Crystallographica, Section E'
_journal_year     2012
_journal_volume     68
_journal_issue     12
_journal_page_first     o3321
_journal_page_last     o3322
_journal_paper_category     QO
_journal_paper_doi     10.1107/S1600536812045308
_journal_coeditor_code     RZ5019
_publ_contact_author_name     'Ibrahim Abdul Razak'
_publ_contact_author_address
;
      School of Physics
      Universiti Sains Malaysia
      11800 USM, Penang
      MALAYSIA
;
_publ_contact_author_email     'arazaki@usm.my'
_publ_contact_author_fax     '604 6579150'
_publ_contact_author_phone     '604 6533438'
_publ_section_title
;
Bis(2,6-diamino-4-chloropyrimidin-1-ium) fumarate
;
loop_
    _publ_author_name
    _publ_author_footnote
    _publ_author_address
    'Kaliyaperumal Thanigaimani' ?
;
School of Physics
Universiti Sains Malaysia
11800 USM, Penang
Malaysia
;
    'Nuridayanti Che Khalib' ?
;
School of Physics
Universiti Sains Malaysia
11800 USM, Penang
Malaysia
;
    'Abbas Farhadikoutenaei' ?
;
School of Physics
Universiti Sains Malaysia
11800 USM, Penang
Malaysia
;
    'Suhana Arshad' ?
;
School of Physics
Universiti Sains Malaysia
11800 USM, Penang
Malaysia
;
    'Ibrahim Abdul Razak'
;
Thomson Reuters ResearcherID: A-5599-2009.
;
;
School of Physics
Universiti Sains Malaysia
11800 USM, Penang
Malaysia
;
data_I
_audit_creation_method     SHELXL-97
_chemical_name_systematic
;
Bis(2,6-diamino-4-chloropyrimidin-1-ium) fumarate
;
_chemical_name_common     ?
_chemical_formula_moiety     'C4 H6 Cl N4 +, 0.5(C4 H2 O4 2-)'
_chemical_formula_sum     'C6 H7 Cl N4 O2'
_chemical_formula_iupac     'C4 H6 Cl N4 +, 0.5C4 H2 O4 2-'
_chemical_formula_weight     202.61
_chemical_melting_point     ?
_symmetry_cell_setting     monoclinic
_symmetry_space_group_name_H-M     'P 21/c'
_symmetry_space_group_name_Hall     '-P 2ybc'
loop_
    _symmetry_equiv_pos_as_xyz
    'x, y, z'
    '-x, y+1/2, -z+1/2'
    '-x, -y, -z'
    'x, -y-1/2, z-1/2'
_cell_length_a     5.4478(7)
_cell_length_b     10.5187(14)
_cell_length_c     14.8171(18)
_cell_angle_alpha     90.00
_cell_angle_beta     100.990(4)
_cell_angle_gamma     90.00
_cell_volume     833.50(18)
_cell_formula_units_Z     4
_cell_measurement_reflns_used     6512
_cell_measurement_theta_min     3.41
_cell_measurement_theta_max     32.56
_cell_measurement_temperature     100.0(10)
_exptl_crystal_description     'block'
_exptl_crystal_colour     'colourless'
_exptl_crystal_size_max     0.71
_exptl_crystal_size_mid     0.31
_exptl_crystal_size_min     0.17
_exptl_crystal_density_diffrn     1.615
_exptl_crystal_density_meas     ?
_exptl_crystal_density_method     'not measured'
_exptl_crystal_F_000     416
_exptl_absorpt_coefficient_mu     0.429
_exptl_absorpt_correction_type     multi-scan
_exptl_absorpt_process_details     '(<i>SADABS</i>; Bruker, 2009)'
_exptl_absorpt_correction_T_min     0.7494
_exptl_absorpt_correction_T_max     0.9306
_exptl_special_details
;
The crystal was placed in the cold stream of an Oxford Cryosystems Cobra
open-flow nitrogen cryostat (Cosier & Glazer, 1986) operating at 100.0 (1) K.
;
_diffrn_ambient_temperature     100.0(10)
_diffrn_radiation_type     MoK\a
_diffrn_radiation_wavelength     0.71073
_diffrn_radiation_source     'fine-focus sealed tube'
_diffrn_radiation_monochromator     graphite
_diffrn_measurement_device_type
;
Bruker SMART APEXII DUO CCD area-detector
;
_diffrn_measurement_method     '\f and \w scans'
_diffrn_detector_area_resol_mean     ?
_diffrn_reflns_number     9206
_diffrn_reflns_av_R_equivalents     0.0332
_diffrn_reflns_av_sigmaI/netI     0.0326
_diffrn_reflns_theta_min     2.39
_diffrn_reflns_theta_max     32.56
_diffrn_reflns_theta_full     32.56
_diffrn_measured_fraction_theta_max     0.985
_diffrn_measured_fraction_theta_full     0.985
_diffrn_reflns_limit_h_min     -8
_diffrn_reflns_limit_h_max     8
_diffrn_reflns_limit_k_min     -15
_diffrn_reflns_limit_k_max     11
_diffrn_reflns_limit_l_min     -22
_diffrn_reflns_limit_l_max     20
_diffrn_standards_number     0
_diffrn_standards_interval_count     .
_diffrn_standards_interval_time     .
_diffrn_standards_decay_%     ?
_refine_special_details
;
Refinement of <i>F</i>^2^ against ALL reflections. The weighted <i>R</i>-factor
<i>wR</i> and goodness of fit <i>S</i> are based on <i>F</i>^2^, conventional
<i>R</i>-factors <i>R</i> are based on <i>F</i>, with <i>F</i> set to zero for
negative <i>F</i>^2^. The threshold expression of <i>F</i>^2^ >
\s(<i>F</i>^2^) is used only for calculating <i>R</i>-factors(gt) <i>etc</i>.
and is not relevant to the choice of reflections for refinement.
<i>R</i>-factors based on <i>F</i>^2^ are statistically about twice as large
as those based on <i>F</i>, and <i>R</i>- factors based on ALL data will be
even larger.
;
_reflns_number_total     2984
_reflns_number_gt     2708
_reflns_threshold_expression     I>2\s(I)
_refine_ls_structure_factor_coef     Fsqd
_refine_ls_matrix_type     full
_refine_ls_R_factor_all     0.0460
_refine_ls_R_factor_gt     0.0422
_refine_ls_wR_factor_gt     0.1231
_refine_ls_wR_factor_ref     0.1265
_refine_ls_goodness_of_fit_ref     1.079
_refine_ls_restrained_S_all     1.079
_refine_ls_number_reflns     2984
_refine_ls_number_parameters     138
_refine_ls_number_restraints     1
_refine_ls_hydrogen_treatment     mixed
_refine_ls_weighting_scheme     calc
_refine_ls_weighting_details
         'calc w=1/[\s^2^(Fo^2^)+(0.0781P)^2^+0.3432P] where P=(Fo^2^+2Fc^2^)/3'
_atom_sites_solution_hydrogens     geom
_atom_sites_solution_primary     direct
_atom_sites_solution_secondary     difmap
_refine_ls_shift/su_max     0.000
_refine_ls_shift/su_mean     0.000
_refine_diff_density_max     0.782
_refine_diff_density_min     -0.779
_refine_ls_extinction_method     none
_refine_ls_extinction_coef     ?
loop_
    _atom_type_symbol
    _atom_type_description
    _atom_type_scat_dispersion_real
    _atom_type_scat_dispersion_imag
    _atom_type_scat_source
    'C' 'C' 0.0033 0.0016
                         'International Tables Vol C Tables 4.2.6.8 and 6.1.1.4'
    'H' 'H' 0.0000 0.0000
                         'International Tables Vol C Tables 4.2.6.8 and 6.1.1.4'
    'Cl' 'Cl' 0.1484 0.1585
                         'International Tables Vol C Tables 4.2.6.8 and 6.1.1.4'
    'N' 'N' 0.0061 0.0033
                         'International Tables Vol C Tables 4.2.6.8 and 6.1.1.4'
    'O' 'O' 0.0106 0.0060
                         'International Tables Vol C Tables 4.2.6.8 and 6.1.1.4'
_computing_data_collection     'APEX2 (Bruker, 2009)'
_computing_cell_refinement     'SAINT (Bruker, 2009)'
_computing_data_reduction     'SAINT (Bruker, 2009)'
_computing_structure_solution     'SHELXTL (Sheldrick, 2008)'
_computing_structure_refinement     'SHELXTL (Sheldrick, 2008)'
_computing_molecular_graphics     'SHELXTL (Sheldrick, 2008)'
_computing_publication_material
;
SHELXTL (Sheldrick, 2008) and PLATON (Spek, 2009)
;
loop_
    _atom_site_type_symbol
    _atom_site_label
    _atom_site_fract_x
    _atom_site_fract_y
    _atom_site_fract_z
    _atom_site_U_iso_or_equiv
    _atom_site_adp_type
    _atom_site_calc_flag
    _atom_site_refinement_flags
    _atom_site_occupancy
    _atom_site_symmetry_multiplicity
    _atom_site_disorder_assembly
    _atom_site_disorder_group
    Cl Cl1 0.40235(6) 0.33920(3) 0.76706(2) 0.01926(11) Uani d . 1 1 . .
    N N1 0.60987(19) 0.49304(10) 0.89510(7) 0.0145(2) Uani d . 1 1 . .
    N N2 0.94266(19) 0.63383(10) 0.88172(7) 0.01248(19) Uani d D 1 1 . .
    N N3 0.7774(2) 0.62835(11) 1.01344(8) 0.0172(2) Uani d . 1 1 . .
    N N4 1.1199(2) 0.64457(11) 0.75251(8) 0.0155(2) Uani d . 1 1 . .
    C C1 0.7751(2) 0.58432(11) 0.92934(8) 0.0128(2) Uani d . 1 1 . .
    C C2 0.9508(2) 0.59135(11) 0.79616(8) 0.0121(2) Uani d . 1 1 . .
    C C3 0.7835(2) 0.49584(11) 0.75646(8) 0.0139(2) Uani d . 1 1 . .
    H H3A 0.7827 0.4627 0.6968 0.017 Uiso calc R 1 1 . .
    C C4 0.6220(2) 0.45442(11) 0.81056(8) 0.0138(2) Uani d . 1 1 . .
    O O1 0.1038(2) 0.65131(9) 0.56049(7) 0.0197(2) Uani d . 1 1 . .
    O O2 0.2393(2) 0.68272(9) 0.42877(7) 0.0196(2) Uani d . 1 1 . .
    C C5 0.2377(2) 0.62262(11) 0.50395(8) 0.0145(2) Uani d . 1 1 . .
    C C6 0.4095(2) 0.51141(11) 0.52358(8) 0.0148(2) Uani d . 1 1 . .
    H H6A 0.3894 0.4547 0.5715 0.018 Uiso calc R 1 1 . .
    H H1 1.054(4) 0.688(2) 0.9060(19) 0.054(8) Uiso d D 1 1 . .
    H H2 0.874(4) 0.685(2) 1.0338(16) 0.031(6) Uiso d . 1 1 . .
    H H3 0.662(4) 0.597(2) 1.0383(16) 0.035(6) Uiso d . 1 1 . .
    H H4 1.118(4) 0.629(2) 0.7009(16) 0.024(5) Uiso d . 1 1 . .
    H H5 1.208(4) 0.697(2) 0.7770(15) 0.025(5) Uiso d . 1 1 . .
loop_
    _atom_site_aniso_label
    _atom_site_aniso_U_11
    _atom_site_aniso_U_22
    _atom_site_aniso_U_33
    _atom_site_aniso_U_12
    _atom_site_aniso_U_13
    _atom_site_aniso_U_23
    Cl1 0.01810(17) 0.01552(16) 0.02516(18) -0.00602(9) 0.00670(12) -0.00792(10)
    N1 0.0156(4) 0.0128(4) 0.0160(5) -0.0033(3) 0.0054(3) -0.0023(3)
    N2 0.0156(4) 0.0097(4) 0.0130(4) -0.0027(3) 0.0050(3) -0.0008(3)
    N3 0.0212(5) 0.0169(5) 0.0153(5) -0.0072(4) 0.0082(4) -0.0037(4)
    N4 0.0205(5) 0.0133(4) 0.0138(4) -0.0028(4) 0.0063(4) -0.0010(4)
    C1 0.0144(5) 0.0103(5) 0.0145(5) -0.0017(4) 0.0047(4) 0.0002(4)
    C2 0.0139(5) 0.0094(4) 0.0135(5) 0.0008(3) 0.0041(4) 0.0004(3)
    C3 0.0155(5) 0.0114(5) 0.0154(5) -0.0015(4) 0.0047(4) -0.0020(4)
    C4 0.0141(5) 0.0101(4) 0.0178(5) -0.0014(4) 0.0040(4) -0.0022(4)
    O1 0.0235(5) 0.0206(5) 0.0174(4) 0.0087(3) 0.0096(4) 0.0032(3)
    O2 0.0270(5) 0.0178(4) 0.0159(4) 0.0112(4) 0.0089(4) 0.0055(3)
    C5 0.0167(5) 0.0132(5) 0.0138(5) 0.0039(4) 0.0039(4) 0.0004(4)
    C6 0.0179(5) 0.0126(5) 0.0143(5) 0.0049(4) 0.0039(4) 0.0023(4)
_geom_special_details
;
All e.s.d.'s (except the e.s.d. in the dihedral angle between two l.s. planes)
are estimated using the full covariance matrix. The cell e.s.d.'s are taken
into account individually in the estimation of e.s.d.'s in distances, angles
and torsion angles; correlations between e.s.d.'s in cell parameters are only
used when they are defined by crystal symmetry. An approximate (isotropic)
treatment of cell e.s.d.'s is used for estimating e.s.d.'s involving l.s.
planes.
;
loop_
    _geom_bond_atom_site_label_1
    _geom_bond_atom_site_label_2
    _geom_bond_site_symmetry_2
    _geom_bond_distance
    _geom_bond_publ_flag
    Cl1 C4 . 1.7385(12) ?
    N1 C4 . 1.3305(15) ?
    N1 C1 . 1.3474(15) ?
    N2 C2 . 1.3529(15) ?
    N2 C1 . 1.3592(14) ?
    N2 H1 . 0.862(10) ?
    N3 C1 . 1.3273(15) ?
    N3 H2 . 0.81(2) ?
    N3 H3 . 0.85(2) ?
    N4 C2 . 1.3444(15) ?
    N4 H4 . 0.78(2) ?
    N4 H5 . 0.77(2) ?
    C2 C3 . 1.4076(16) ?
    C3 C4 . 1.3695(16) ?
    C3 H3A . 0.9500 ?
    O1 C5 . 1.2482(14) ?
    O2 C5 . 1.2824(14) ?
    C5 C6 . 1.4919(16) ?
    C6 C6 3_666 1.334(2) ?
    C6 H6A . 0.9500 ?
loop_
    _geom_angle_atom_site_label_1
    _geom_angle_atom_site_label_2
    _geom_angle_atom_site_label_3
    _geom_angle_site_symmetry_1
    _geom_angle_site_symmetry_3
    _geom_angle
    _geom_angle_publ_flag
    C4 N1 C1 . . 114.99(10) ?
    C2 N2 C1 . . 120.34(10) ?
    C2 N2 H1 . . 118(2) ?
    C1 N2 H1 . . 122(2) ?
    C1 N3 H2 . . 119.5(17) ?
    C1 N3 H3 . . 113.3(16) ?
    H2 N3 H3 . . 127(2) ?
    C2 N4 H4 . . 120.1(17) ?
    C2 N4 H5 . . 119.4(16) ?
    H4 N4 H5 . . 120(2) ?
    N3 C1 N1 . . 119.22(10) ?
    N3 C1 N2 . . 117.81(11) ?
    N1 C1 N2 . . 122.97(10) ?
    N4 C2 N2 . . 117.47(11) ?
    N4 C2 C3 . . 122.99(11) ?
    N2 C2 C3 . . 119.54(10) ?
    C4 C3 C2 . . 114.80(10) ?
    C4 C3 H3A . . 122.6 ?
    C2 C3 H3A . . 122.6 ?
    N1 C4 C3 . . 127.36(11) ?
    N1 C4 Cl1 . . 114.05(9) ?
    C3 C4 Cl1 . . 118.59(9) ?
    O1 C5 O2 . . 124.44(11) ?
    O1 C5 C6 . . 118.95(11) ?
    O2 C5 C6 . . 116.61(10) ?
    C6 C6 C5 3_666 . 122.53(14) ?
    C6 C6 H6A 3_666 . 118.7 ?
    C5 C6 H6A . . 118.7 ?
loop_
    _geom_torsion_atom_site_label_1
    _geom_torsion_atom_site_label_2
    _geom_torsion_atom_site_label_3
    _geom_torsion_atom_site_label_4
    _geom_torsion_site_symmetry_1
    _geom_torsion_site_symmetry_2
    _geom_torsion_site_symmetry_3
    _geom_torsion_site_symmetry_4
    _geom_torsion
    _geom_torsion_publ_flag
    C4 N1 C1 N3 . . . . -179.71(11) ?
    C4 N1 C1 N2 . . . . -0.05(17) ?
    C2 N2 C1 N3 . . . . 179.15(11) ?
    C2 N2 C1 N1 . . . . -0.51(18) ?
    C1 N2 C2 N4 . . . . 179.70(11) ?
    C1 N2 C2 C3 . . . . 0.34(17) ?
    N4 C2 C3 C4 . . . . -178.98(11) ?
    N2 C2 C3 C4 . . . . 0.33(17) ?
    C1 N1 C4 C3 . . . . 0.85(19) ?
    C1 N1 C4 Cl1 . . . . -178.65(9) ?
    C2 C3 C4 N1 . . . . -0.99(19) ?
    C2 C3 C4 Cl1 . . . . 178.50(9) ?
    O1 C5 C6 C6 . . . 3_666 -167.18(16) ?
    O2 C5 C6 C6 . . . 3_666 12.7(2) ?
loop_
    _geom_hbond_atom_site_label_D
    _geom_hbond_atom_site_label_H
    _geom_hbond_atom_site_label_A
    _geom_hbond_site_symmetry_A
    _geom_hbond_distance_DH
    _geom_hbond_distance_HA
    _geom_hbond_distance_DA
    _geom_hbond_angle_DHA
    _geom_hbond_publ_flag
    N2 H1 O2 4_676 0.862(10) 1.686(12) 2.5281(14) 165(3) yes
    N3 H2 O1 4_676 0.81(2) 2.12(2) 2.9233(15) 168(2) yes
    N3 H3 N1 3_667 0.85(2) 2.15(2) 3.0014(16) 176(2) yes
    N4 H4 O1 1_655 0.78(2) 2.08(2) 2.8307(16) 161(2) yes
    N4 H5 Cl1 2_756 0.77(2) 2.78(2) 3.3671(13) 135.0(19) yes
    N4 H5 O2 4_676 0.77(2) 2.56(2) 3.1458(15) 134.2(19) yes
    C3 H3A O2 3_666 0.9500 2.3900 3.3085(16) 162.00 yes
_iucr_refine_instructions_details
;
TITL mo_kty53_0m in P21/c (100K)
CELL  0.71073    5.4478   10.5187   14.8171    90.000   100.990    90.000
ZERR  4           0.0007    0.0014    0.0018     0.000     0.004     0.000
LATT   1
SYMM             - X ,    0.50000 + Y ,    0.50000 - Z
SFAC  C  H Cl  N  O
UNIT    24   28   4  16   8
TEMP -173.000
SIZE 0.17 0.308 0.713
L.S. 10
BOND $H
FMAP 2 1 60
DFIX 0.85 0.01 N2 H1
EQIV $1 1+x,3/2-y,1/2+z
HTAB N2 O2_$1
EQIV $2 1+x,3/2-y,1/2+z
HTAB N3 O1_$2
EQIV $3 1+x,3/2-y,1/2+z
HTAB N4 O2_$3
PLAN 20
ACTA
CONF
WGHT    0.078100    0.343200
FVAR       0.93865
CL1   3    0.402348    0.339202    0.767063    11.00000    0.01810    0.01552 =
         0.02516   -0.00792    0.00670   -0.00602
N1    4    0.609869    0.493043    0.895097    11.00000    0.01564    0.01280 =
         0.01604   -0.00225    0.00545   -0.00335
N2    4    0.942656    0.633832    0.881719    11.00000    0.01559    0.00974 =
         0.01303   -0.00081    0.00504   -0.00274
N3    4    0.777440    0.628354    1.013439    11.00000    0.02118    0.01694 =
         0.01533   -0.00374    0.00819   -0.00720
N4    4    1.119927    0.644566    0.752513    11.00000    0.02053    0.01327 =
         0.01384   -0.00095    0.00627   -0.00281
C1    1    0.775126    0.584319    0.929335    11.00000    0.01444    0.01031 =
         0.01447    0.00018    0.00467   -0.00169
C2    1    0.950835    0.591349    0.796161    11.00000    0.01388    0.00937 =
         0.01353    0.00036    0.00406    0.00076
C3    1    0.783540    0.495844    0.756459    11.00000    0.01547    0.01144 =
         0.01537   -0.00204    0.00473   -0.00146
AFIX  43
H3A   2    0.782740    0.462692    0.696764    11.00000   -1.20000
AFIX   0
C4    1    0.622021    0.454422    0.810557    11.00000    0.01406    0.01006 =
         0.01776   -0.00225    0.00402   -0.00140
O1    5    0.103782    0.651310    0.560492    11.00000    0.02348    0.02061 =
         0.01739    0.00317    0.00960    0.00868
O2    5    0.239310    0.682725    0.428766    11.00000    0.02703    0.01783 =
         0.01586    0.00551    0.00894    0.01120
C5    1    0.237692    0.622623    0.503953    11.00000    0.01673    0.01320 =
         0.01382    0.00038    0.00385    0.00389
C6    1    0.409537    0.511410    0.523579    11.00000    0.01788    0.01263 =
         0.01433    0.00226    0.00393    0.00485
AFIX  43
H6A   2    0.389360    0.454653    0.571503    11.00000   -1.20000
AFIX   0
H1    2    1.053795    0.688444    0.905952    11.00000    0.05394
H2    2    0.874255    0.684524    1.033773    11.00000    0.03082
H3    2    0.661600    0.597202    1.038317    11.00000    0.03498
H4    2    1.117577    0.629216    0.700918    11.00000    0.02363
H5    2    1.207719    0.697187    0.776993    11.00000    0.02502
HKLF 4 1  1.0000  0.0000  0.0000  0.0000 -1.0000  0.0000 -1.0000  0.0000 -1.0000
REM  mo_kty53_0m in P21/c (100K)
REM R1 =  0.0422 for   2708 Fo > 4sig(Fo)  and  0.0460 for all   2984 data
REM    138 parameters refined using      1 restraints
END
WGHT      0.0781      0.3432
REM Highest difference peak  0.782,  deepest hole -0.779,  1-sigma level  0.100
Q1    1   0.6982  0.4786  0.7790  11.00000  0.05    0.78
Q2    1   0.3021  0.3392  0.8016  11.00000  0.05    0.58
Q3    1   0.5000  0.5000  0.5000  10.50000  0.05    0.54
Q4    1   0.3754  0.3346  0.8207  11.00000  0.05    0.54
Q5    1   0.4090  0.3380  0.7120  11.00000  0.05    0.50
Q6    1   0.2534  0.3557  0.7458  11.00000  0.05    0.49
Q7    1   0.9533  0.6127  0.8414  11.00000  0.05    0.49
Q8    1   0.5431  0.3328  0.7813  11.00000  0.05    0.46
Q9    1   0.6386  0.4784  0.8569  11.00000  0.05    0.45
Q10   1   0.5224  0.3360  0.7364  11.00000  0.05    0.45
Q11   1   0.3355  0.5783  0.5187  11.00000  0.05    0.42
Q12   1   0.8672  0.6079  0.9017  11.00000  0.05    0.42
Q13   1   0.1982  0.6403  0.5390  11.00000  0.05    0.42
Q14   1   0.4939  0.4896  0.9188  11.00000  0.05    0.41
Q15   1   0.8739  0.5369  0.7768  11.00000  0.05    0.39
Q16   1   0.1439  0.6390  0.5241  11.00000  0.05    0.38
Q17   1   0.7260  0.5247  0.9156  11.00000  0.05    0.34
Q18   1   1.0263  0.6577  0.7417  11.00000  0.05    0.34
Q19   1   0.8043  0.6019  0.9769  11.00000  0.05    0.33
Q20   1   1.1349  0.6419  0.7244  11.00000  0.05    0.29
;
