# Supplementary material for: Bis(2,6-diamino-4-chloro­pyrimidin-1-ium) fumarate
Source: Acta Crystallogr Sect E Struct Rep Online. 2012 Nov 10;68(Pt 12):o3321–2. doi: 10.1107/S1600536812045308 (PMC3588928; doi:10.1107/S1600536812045308)
Supplement: Supplementary file 2 [file e-68-o3321-Isup2.hkl]

# 
# h,k,l, Fc-squared, Fo-squared, sigma(Fo-squared) and status flag 
# 
data_I
_shelx_title ' mo_kty53_0m in P21/c (100K)' 
_shelx_refln_list_code          4 
_shelx_F_calc_maximum      105.79 
_exptl_crystal_F_000       416.00 
_reflns_d_resolution_high  0.6602 
 
loop_ 
 _symmetry_equiv_pos_as_xyz 
 'x, y, z' 
 '-x, y+1/2, -z+1/2' 
 '-x, -y, -z' 
 'x, -y-1/2, z-1/2' 
 
_cell_length_a     5.4478 
_cell_length_b    10.5187 
_cell_length_c    14.8171 
_cell_angle_alpha  90.000 
_cell_angle_beta  100.990 
_cell_angle_gamma  90.000 
 
_shelx_F_squared_multiplier     1.000 
 
loop_ 
 _refln_index_h 
 _refln_index_k 
 _refln_index_l 
 _refln_F_squared_calc 
 _refln_F_squared_meas 
 _refln_F_squared_sigma 
 _refln_observed_status 
   1   0   0        8.53        8.46      0.51 o 
   2   0   0      562.97      542.11     22.87 o 
   3   0   0        0.23       -0.83      0.83 o 
   4   0   0      556.68      493.45     21.58 o 
   5   0   0     1794.72     1685.62     70.61 o 
   6   0   0     1966.10     2000.22     83.86 o 
   7   0   0      137.99      144.88      8.54 o 
   1   1   0       70.30      102.74      3.40 o 
   2   1   0     2571.65     2403.41     59.82 o 
   3   1   0      808.18      718.17     15.70 o 
   4   1   0      124.80      116.32      3.62 o 
   5   1   0       77.91       87.00      3.83 o 
   6   1   0      349.49      404.95     13.27 o 
   7   1   0        1.61        0.78      1.97 o 
   8   1   0      119.23      138.44      8.67 o 
   0   2   0     1331.53     1602.33     78.60 o 
   1   2   0      904.47     1006.62     23.06 o 
   2   2   0        5.84        7.79      0.44 o 
   3   2   0       81.07       89.44      2.01 o 
   4   2   0        6.40        8.27      0.57 o 
   5   2   0      202.63      199.15     13.05 o 
   6   2   0        2.14        2.70      0.84 o 
   7   2   0       75.54       76.39      4.58 o 
   8   2   0        0.79       -0.61      0.97 o 
   1   3   0      240.38      296.43      5.77 o 
   2   3   0      128.17      147.28      3.59 o 
   3   3   0       91.65       94.66      2.80 o 
   4   3   0       21.42       20.71      1.70 o 
   5   3   0      226.30      227.33      6.06 o 
   6   3   0      125.61      119.94      4.55 o 
   0   4   0     6730.79     7800.25    244.83 o 
   1   4   0     3125.75     3894.24     67.86 o 
   2   4   0        0.97        3.75      0.33 o 
   3   4   0       48.10       48.71      1.20 o 
   4   4   0        0.22        1.15      0.49 o 
   5   4   0       17.38       17.21      1.99 o 
   6   4   0      196.73      204.70      7.08 o 
   7   4   0       26.18       28.37      2.49 o 
   1   5   0       57.49       78.59      1.75 o 
   2   5   0     4106.69     4638.62     81.01 o 
   3   5   0      854.55      831.98     17.33 o 
   4   5   0      249.48      221.60      4.76 o 
   5   5   0        0.78        1.90      0.71 o 
   6   5   0      430.47      448.04     16.64 o 
   7   5   0       37.64       40.31      3.60 o 
   0   6   0     7211.88     8488.36    212.65 o 
   1   6   0      845.08     1112.99     19.75 o 
   2   6   0       20.62       21.85      0.94 o 
   3   6   0        5.12        3.69      0.51 o 
   4   6   0      963.63      937.46     18.14 o 
   5   6   0      442.50      454.35     11.62 o 
   6   6   0      529.35      544.40     16.84 o 
   7   6   0       52.75       51.26      3.15 o 
   1   7   0      435.18      539.42      9.84 o 
   2   7   0      421.65      441.02      8.82 o 
   3   7   0      122.43      143.57      3.38 o 
   4   7   0       94.45       98.75      2.63 o 
   5   7   0       15.72       17.30      1.51 o 
   6   7   0       65.34       64.54      3.49 o 
   7   7   0       11.01       15.10      3.23 o 
   0   8   0      608.49      757.24     28.41 o 
   1   8   0      147.48      180.59      3.74 o 
   2   8   0        1.02        1.02      0.64 o 
   3   8   0        6.80        9.80      1.04 o 
   4   8   0        0.63       -0.34      0.49 o 
   5   8   0       10.49       13.88      1.89 o 
   6   8   0       25.98       38.09      3.63 o 
   1   9   0       53.63       75.31      2.38 o 
   2   9   0      114.23      141.20      3.41 o 
   3   9   0       72.08       78.72      2.65 o 
   4   9   0        0.97        2.13      0.81 o 
   5   9   0        1.32        1.55      0.88 o 
   6   9   0       10.25        8.56      1.72 o 
   0  10   0      176.58      188.37      7.36 o 
   1  10   0       15.81       20.45      2.24 o 
   2  10   0      162.50      154.78      4.27 o 
   3  10   0       11.31       12.83      1.02 o 
   4  10   0      615.79      638.89     14.03 o 
   5  10   0       13.00       14.24      1.55 o 
   6  10   0       13.47       13.54      3.04 o 
   1  11   0      244.57      253.78      7.56 o 
   2  11   0      938.07     1041.54     27.23 o 
   3  11   0      111.72      118.81      3.68 o 
   4  11   0      234.86      245.27      6.17 o 
   5  11   0       30.06       28.03      2.05 o 
   0  12   0      511.04      529.74     23.85 o 
   1  12   0      202.78      219.43      6.83 o 
   2  12   0       36.50       39.81      2.26 o 
   3  12   0        0.59        0.11      0.87 o 
   4  12   0      105.40      110.46      4.19 o 
   5  12   0      236.34      268.33      7.86 o 
   1  13   0        3.23        4.61      1.21 o 
   2  13   0       12.83       14.99      1.97 o 
   3  13   0       75.86       73.27      3.82 o 
   4  13   0        0.20       -0.77      1.31 o 
   0  14   0      180.02      169.92      9.42 o 
   1  14   0       34.68       31.62      2.44 o 
   2  14   0        0.27       -0.02      1.02 o 
   3  14   0        0.31        0.43      1.14 o 
   1  15   0       63.40       56.85      3.40 o 
   2  15   0       64.73       64.17      3.69 o 
  -8   1   1       33.49       41.29      4.64 o 
  -6   1   1      307.63      318.93     10.74 o 
  -5   1   1      358.43      345.04     11.22 o 
  -4   1   1       71.19       66.41      3.95 o 
  -3   1   1       98.33       81.98      2.17 o 
  -2   1   1       29.09       26.30      1.21 o 
  -1   1   1      809.46      705.77     42.60 o 
   0   1   1      511.33      445.81     18.41 o 
   1   1   1      450.72      572.61     44.37 o 
   2   1   1       44.17       40.90      1.34 o 
   3   1   1      712.67      633.45     19.09 o 
   4   1   1       44.68       41.92      3.34 o 
   5   1   1        0.52        1.73      1.27 o 
   6   1   1      173.44      184.25     12.86 o 
   7   1   1      192.77      193.17     14.28 o 
  -8   2   1        1.93        0.84      1.01 o 
  -7   2   1        3.84        3.47      1.07 o 
  -6   2   1        1.53        1.44      0.75 o 
  -5   2   1     2735.37     2565.63     59.90 o 
  -4   2   1      250.21      217.68      4.51 o 
  -3   2   1        5.09        4.31      0.37 o 
  -2   2   1      773.46      748.62     15.95 o 
  -1   2   1       61.47       56.00      2.33 o 
   0   2   1        1.85        2.83      0.24 o 
   2   2   1     2327.90     2397.52     71.00 o 
   3   2   1      531.97      532.29     14.60 o 
   4   2   1      136.22      123.17      3.00 o 
   5   2   1       63.39       56.60      2.13 o 
   6   2   1      352.93      342.52     10.79 o 
   7   2   1      176.79      181.23     11.62 o 
  -8   3   1      209.47      221.98     10.16 o 
  -7   3   1      519.15      546.47     16.71 o 
  -6   3   1       61.28       54.69      2.77 o 
  -5   3   1      204.66      206.20      4.35 o 
  -4   3   1      742.77      687.72     12.87 o 
  -3   3   1     1508.69     1404.18     29.59 o 
  -2   3   1     2788.57     2787.56     57.20 o 
  -1   3   1     5172.77     6062.06    113.12 o 
   0   3   1      313.26      505.42     10.07 o 
   1   3   1     3494.95     3803.40     70.92 o 
   2   3   1      141.67      147.95      5.01 o 
   3   3   1     2124.51     2033.29     47.09 o 
   4   3   1      557.37      498.69     10.58 o 
   5   3   1        4.81        6.80      1.01 o 
   6   3   1      118.68      116.55      4.69 o 
   7   3   1      306.84      308.92     10.09 o 
  -7   4   1        2.35        2.91      1.22 o 
  -6   4   1      216.09      219.59      9.78 o 
  -5   4   1      287.66      281.87      7.42 o 
  -4   4   1       24.58       18.82      1.76 o 
  -3   4   1      127.72      113.52      2.65 o 
  -2   4   1       64.01       67.51      1.95 o 
  -1   4   1        1.10        1.52      0.26 o 
   0   4   1      610.91      753.09     19.91 o 
   1   4   1     1858.12     2177.49     44.36 o 
   2   4   1       14.27       20.62      1.06 o 
   3   4   1        0.40        0.33      0.17 o 
   4   4   1        0.11        0.18      0.39 o 
   5   4   1      316.29      299.82      7.84 o 
   6   4   1      129.47      137.39      8.66 o 
   7   4   1       94.23      103.54      4.49 o 
  -5   5   1      122.92      130.09      3.49 o 
  -4   5   1      285.04      278.38      5.82 o 
  -3   5   1      219.39      199.26      7.27 o 
  -2   5   1      175.77      157.03      3.42 o 
  -1   5   1        1.13        1.45      0.21 o 
   0   5   1      811.65      578.59     39.42 o 
   1   5   1      322.75      482.38      8.76 o 
   2   5   1      129.81      148.88      4.12 o 
   3   5   1      573.69      602.57     12.71 o 
   4   5   1       27.19       31.37      2.19 o 
   5   5   1       17.85       19.15      1.37 o 
   6   5   1       26.97       35.29      3.10 o 
   7   5   1       35.79       32.85      2.57 o 
  -7   6   1        0.00       -1.03      1.32 o 
  -6   6   1      146.24      157.35      6.05 o 
  -5   6   1      114.57      113.66      3.26 o 
  -4   6   1       50.97       47.04      1.62 o 
  -3   6   1       10.32        9.58      0.82 o 
  -2   6   1       59.96       67.73      1.80 o 
  -1   6   1       36.29       46.31      1.25 o 
   0   6   1      976.37     1244.66     24.61 o 
   1   6   1     1612.49     2002.83     35.21 o 
   2   6   1      211.82      261.24      5.42 o 
   3   6   1       10.33       12.90      0.83 o 
   4   6   1        0.17        0.95      0.66 o 
   5   6   1        2.66        5.48      0.95 o 
   6   6   1       45.41       61.21      4.04 o 
   7   6   1       35.46       38.74      2.77 o 
  -7   7   1      102.70      113.05      5.10 o 
  -6   7   1        6.19        4.79      1.46 o 
  -5   7   1       48.03       48.13      1.95 o 
  -4   7   1       25.38       24.08      1.28 o 
  -3   7   1      311.31      292.22      6.14 o 
  -2   7   1      107.62      108.00      2.63 o 
  -1   7   1      483.42      544.98     15.21 o 
   0   7   1       24.54       39.01      1.24 o 
   1   7   1      143.45      146.77      3.06 o 
   2   7   1       56.73       60.21      1.74 o 
   3   7   1      912.17      999.71     19.30 o 
   4   7   1        2.02        4.26      0.95 o 
   5   7   1        4.54        7.37      1.08 o 
   6   7   1        5.75        7.37      1.51 o 
   7   7   1      118.14      117.48      5.19 o 
  -7   8   1       19.89       21.75      2.48 o 
  -6   8   1      275.95      290.19     10.04 o 
  -5   8   1      799.12      807.60     17.34 o 
  -4   8   1       70.52       65.03      2.07 o 
  -3   8   1      621.95      660.90     13.05 o 
  -2   8   1      139.73      144.11      3.37 o 
  -1   8   1      679.54      779.15     15.61 o 
   0   8   1     1132.65     1372.35     31.06 o 
   1   8   1      993.92     1136.86     20.33 o 
   2   8   1        0.74        2.68      0.51 o 
   3   8   1        9.83       18.34      1.43 o 
   4   8   1      107.41      112.65      3.22 o 
   5   8   1      653.47      625.90     22.14 o 
   6   8   1       33.05       33.42      2.67 o 
  -6   9   1       66.73       68.91      3.85 o 
  -5   9   1       16.32       16.27      1.87 o 
  -4   9   1      102.17      103.59      2.88 o 
  -3   9   1      346.96      362.72      7.59 o 
  -2   9   1      215.84      248.46      5.39 o 
  -1   9   1      839.95      968.73     21.38 o 
   0   9   1       61.06       87.31      2.83 o 
   1   9   1       80.89       78.68      2.47 o 
   2   9   1       89.15       92.59      2.51 o 
   3   9   1      629.12      682.24     13.54 o 
   4   9   1      131.47      140.02      3.88 o 
   5   9   1       68.65       81.35      3.24 o 
   6   9   1       28.46       36.26      2.81 o 
  -6  10   1       77.61       85.05      4.41 o 
  -5  10   1        0.78        0.16      0.95 o 
  -4  10   1       74.11       76.89      2.50 o 
  -3  10   1        0.36        0.21      0.53 o 
  -2  10   1       21.94       20.16      1.27 o 
  -1  10   1       78.10       80.96      3.08 o 
   0  10   1      183.54      203.20      5.52 o 
   1  10   1       59.90       62.04      2.59 o 
   2  10   1      104.26      130.51      3.77 o 
   3  10   1        1.21        1.39      0.65 o 
   4  10   1       21.10       23.71      1.56 o 
   5  10   1       99.10      100.33      3.76 o 
   6  10   1       45.77       51.33      3.53 o 
  -5  11   1        0.42        1.25      0.91 o 
  -4  11   1        2.09        0.95      0.71 o 
  -3  11   1       59.19       65.50      2.48 o 
  -2  11   1      177.84      181.59      5.79 o 
  -1  11   1      122.97      142.82      4.77 o 
   0  11   1        7.41        8.89      1.29 o 
   1  11   1      119.88      127.30      4.39 o 
   2  11   1      113.12      125.29      4.67 o 
   3  11   1       30.37       31.40      1.91 o 
   4  11   1        3.57        2.94      0.93 o 
   5  11   1       13.23       13.63      1.55 o 
  -5  12   1       33.16       30.65      3.07 o 
  -4  12   1        9.99        8.87      1.32 o 
  -3  12   1      222.34      225.50      7.12 o 
  -2  12   1       76.61       79.34      3.30 o 
  -1  12   1      163.04      165.72      5.49 o 
   0  12   1        1.43        3.31      1.01 o 
   1  12   1       83.40       89.73      3.57 o 
   2  12   1        1.59        1.86      1.01 o 
   3  12   1        6.37        7.29      1.48 o 
   4  12   1       74.97       80.78      4.97 o 
   5  12   1      112.63      124.15     10.86 o 
  -4  13   1       97.87       88.82      7.20 o 
  -3  13   1      277.68      285.68      8.78 o 
  -2  13   1       24.49       24.87      1.90 o 
  -1  13   1      105.21      110.21      4.76 o 
   0  13   1       23.17       21.37      1.96 o 
   1  13   1       20.80       23.16      2.04 o 
   2  13   1      420.20      412.65     13.70 o 
   3  13   1      300.74      298.42     15.59 o 
   4  13   1       34.33       30.66      3.47 o 
  -3  14   1       91.52       84.85      4.27 o 
  -2  14   1        1.47        0.51      1.07 o 
  -1  14   1      213.17      214.72      8.03 o 
   0  14   1       71.06       73.12      3.73 o 
   1  14   1      122.00      123.00      5.30 o 
   2  14   1       35.77       33.79      2.57 o 
   3  14   1       45.92       41.94      2.93 o 
  -2  15   1       91.24       86.19      4.37 o 
  -1  15   1      131.07      131.09      5.68 o 
   0  15   1        5.89        6.64      1.53 o 
   1  15   1       12.23       13.44      1.97 o 
   2  15   1       94.05       93.94      4.59 o 
  -7   0   2       67.60       80.11      5.76 o 
  -6   0   2      159.93      166.57      8.95 o 
  -5   0   2      156.16      150.05      7.90 o 
  -4   0   2     2650.13     2486.83    102.89 o 
  -3   0   2      715.00      726.43     30.69 o 
  -2   0   2     2006.92     1534.09     63.40 o 
  -1   0   2     3098.39     2860.01     83.10 o 
   1   0   2       42.55       45.46      2.30 o 
   3   0   2     2831.37     2828.37    116.65 o 
   4   0   2      469.03      447.61     19.83 o 
   5   0   2      249.36      231.38     11.40 o 
   6   0   2       80.10       78.24      5.71 o 
   7   0   2       20.97       22.26      3.91 o 
  -8   1   2       49.19       58.78      3.81 o 
  -7   1   2      267.08      296.28      8.39 o 
  -6   1   2       51.08       73.48      3.64 o 
  -5   1   2      108.46      102.53      4.21 o 
  -4   1   2      171.03      167.36      4.70 o 
  -3   1   2      968.92      888.40     27.40 o 
  -2   1   2     2371.98     2165.99     62.92 o 
  -1   1   2     2387.25     2153.76     82.16 o 
   0   1   2      373.29      365.49     21.57 o 
   1   1   2        1.28        1.02      0.21 o 
   2   1   2      685.30      575.96     13.95 o 
   3   1   2      486.72      467.06     14.31 o 
   4   1   2      694.65      664.48     20.27 o 
   5   1   2       88.58       84.28      3.86 o 
   6   1   2       73.18       76.72      4.66 o 
   7   1   2       23.65       35.29      6.51 o 
  -8   2   2        5.95       23.35      2.62 o 
  -7   2   2        3.93        6.98      2.22 o 
  -6   2   2       15.86       34.75      2.49 o 
  -5   2   2      161.62      151.73      6.30 o 
  -4   2   2      807.88      701.94     13.48 o 
  -3   2   2      199.67      194.60      3.61 o 
  -2   2   2       52.97       36.65      1.02 o 
  -1   2   2        6.75       10.59      0.74 o 
   0   2   2       19.74        7.66      0.44 o 
   1   2   2     6776.02     7421.83    203.30 o 
   2   2   2     2679.43     2760.21     56.69 o 
   3   2   2        8.17        8.81      0.77 o 
   4   2   2       60.56       54.40      1.91 o 
   5   2   2       41.84       43.57      1.83 o 
   6   2   2      315.27      320.93     21.58 o 
   7   2   2      284.96      283.10     25.00 o 
  -8   3   2        0.08        3.70      2.78 o 
  -7   3   2        0.94       12.31      2.70 o 
  -6   3   2        0.17       -0.95      0.95 o 
  -5   3   2       22.31       27.69      2.01 o 
  -4   3   2      330.00      324.85      6.35 o 
  -3   3   2      176.83      170.10      3.23 o 
  -2   3   2       34.36       32.36      1.06 o 
  -1   3   2       23.83       25.66      1.95 o 
   0   3   2       49.53       44.80      1.25 o 
   1   3   2     1529.54     1738.86     32.60 o 
   2   3   2       61.88       78.37      1.71 o 
   3   3   2      164.15       74.61      7.17 o 
   4   3   2        1.07        2.78      1.51 o 
   5   3   2       22.07       18.95      2.52 o 
   6   3   2        4.40        4.83      1.65 o 
   7   3   2       24.49       36.38      5.75 o 
  -7   4   2       59.81       54.17      3.09 o 
  -6   4   2        0.48       -1.07      1.26 o 
  -5   4   2       28.74       27.59      1.61 o 
  -4   4   2     2997.11     2753.39     50.04 o 
  -3   4   2      333.58      313.51      6.55 o 
  -2   4   2       61.50       57.75      1.24 o 
  -1   4   2      767.14      883.78     16.72 o 
   0   4   2        0.39        1.70      0.24 o 
   1   4   2     1126.18     1245.28     24.27 o 
   2   4   2     7343.08     7919.24    234.03 o 
   3   4   2      307.81      232.47     10.51 o 
   4   4   2      257.45      241.97      7.83 o 
   5   4   2      212.32      196.07      6.68 o 
   6   4   2       31.41       33.79      2.44 o 
   7   4   2      438.40      435.94     13.80 o 
  -7   5   2      339.94      370.00     12.08 o 
  -6   5   2      221.79      223.16      6.35 o 
  -5   5   2       14.41       16.96      1.21 o 
  -4   5   2      102.72       96.76      2.46 o 
  -3   5   2      891.92      809.71     15.62 o 
  -2   5   2     1231.57     1294.16     28.51 o 
  -1   5   2      730.73      771.08     18.33 o 
   0   5   2        4.83       13.55      0.70 o 
   1   5   2      770.95      900.50     18.95 o 
   2   5   2     1420.57     1499.08     28.36 o 
   3   5   2      123.63       95.55      4.16 o 
   4   5   2      246.94      250.52      6.66 o 
   5   5   2        0.10       -0.42      0.75 o 
   6   5   2      111.40      113.84      4.69 o 
   7   5   2       91.08       88.58      4.15 o 
  -7   6   2       11.01       10.11      1.76 o 
  -6   6   2       10.57        8.54      1.27 o 
  -5   6   2      756.99      728.32     14.31 o 
  -4   6   2      245.99      262.60      5.60 o 
  -3   6   2      457.42      467.22     14.24 o 
  -2   6   2       15.01       23.83      0.80 o 
  -1   6   2      275.93      282.70      5.65 o 
   0   6   2      430.61      515.79      9.46 o 
   1   6   2      969.58     1017.04     18.11 o 
   2   6   2       39.15       53.15      1.55 o 
   3   6   2      121.04      150.77      5.24 o 
   4   6   2       29.37       31.02      2.80 o 
   5   6   2       97.82       99.21      4.22 o 
   6   6   2      141.57      144.95      5.71 o 
   7   6   2        0.16        1.59      1.17 o 
  -7   7   2       52.95       69.11      3.87 o 
  -6   7   2       10.93       11.84      1.60 o 
  -5   7   2        2.77        2.64      0.70 o 
  -4   7   2       37.67       36.82      1.59 o 
  -3   7   2       15.67       19.03      1.17 o 
  -2   7   2      900.66      950.71     18.26 o 
  -1   7   2      395.77      416.77      8.20 o 
   0   7   2      242.67      323.58      6.81 o 
   1   7   2      213.41      286.62      5.89 o 
   2   7   2        3.11        1.70      0.41 o 
   3   7   2      299.81      307.23      8.41 o 
   4   7   2      753.44      800.63     24.03 o 
   5   7   2       65.14       68.76      3.47 o 
   6   7   2       10.13        8.41      2.76 o 
   7   7   2       73.99       89.77      4.41 o 
  -7   8   2        1.54        0.68      1.29 o 
  -6   8   2       28.39       34.80      4.51 o 
  -5   8   2      301.35      320.55      6.98 o 
  -4   8   2        4.94        5.10      0.81 o 
  -3   8   2      247.92      239.92      5.24 o 
  -2   8   2       38.79       44.16      1.54 o 
  -1   8   2        4.16        7.02      0.79 o 
   0   8   2      208.67      243.06      6.10 o 
   1   8   2      716.98      847.77     15.33 o 
   2   8   2       62.01       74.61      2.10 o 
   3   8   2        9.29       19.21      1.21 o 
   4   8   2       38.78       37.34      2.24 o 
   5   8   2        2.57        6.66      1.44 o 
   6   8   2      148.32      146.90      6.00 o 
  -6   9   2       54.40       52.64      2.65 o 
  -5   9   2       65.42       64.37      2.26 o 
  -4   9   2       34.25       34.27      1.55 o 
  -3   9   2       41.70       39.10      1.56 o 
  -2   9   2       24.75       20.72      1.11 o 
  -1   9   2        9.07       14.79      1.25 o 
   0   9   2      323.49      380.96      9.34 o 
   1   9   2       28.38       34.43      1.52 o 
   2   9   2      589.09      630.71     13.55 o 
   3   9   2       16.50       20.06      1.30 o 
   4   9   2       26.13       27.85      1.84 o 
   5   9   2       12.14       15.04      2.03 o 
   6   9   2        6.96        6.72      2.03 o 
  -6  10   2       10.08        7.12      1.48 o 
  -5  10   2      228.91      238.97      5.63 o 
  -4  10   2      778.04      796.69     16.96 o 
  -3  10   2       55.42       56.57      1.94 o 
  -2  10   2       29.01       29.48      1.50 o 
  -1  10   2      608.46      668.96     17.77 o 
   0  10   2      488.37      566.41     15.23 o 
   1  10   2      640.12      729.47     22.36 o 
   2  10   2      136.92      148.23      4.60 o 
   3  10   2       36.47       34.03      1.64 o 
   4  10   2      165.07      170.90      5.36 o 
   5  10   2      160.22      166.55      6.63 o 
   6  10   2      139.45      146.39      6.21 o 
  -5  11   2        0.67        0.41      0.77 o 
  -4  11   2       30.51       33.96      1.68 o 
  -3  11   2      205.51      199.96      5.40 o 
  -2  11   2      278.00      299.76      8.76 o 
  -1  11   2       36.94       41.00      2.16 o 
   0  11   2        7.64       11.23      1.40 o 
   1  11   2       98.64      125.73      4.99 o 
   2  11   2       69.29       84.46      3.15 o 
   3  11   2      274.56      282.91      8.75 o 
   4  11   2      111.72      121.06      4.24 o 
   5  11   2       30.12       31.74      2.84 o 
  -5  12   2      104.53      111.48      4.12 o 
  -4  12   2       44.60       45.08      2.61 o 
  -3  12   2       25.78       23.33      2.38 o 
  -2  12   2        8.13        9.89      1.31 o 
  -1  12   2       41.68       38.70      3.41 o 
   0  12   2      387.90      415.96     13.56 o 
   1  12   2        5.71        6.57      1.27 o 
   2  12   2        5.88        6.67      1.35 o 
   3  12   2       19.72       21.68      2.12 o 
   4  12   2        4.28        4.54      1.39 o 
   5  12   2       88.31       87.59      6.72 o 
  -4  13   2        0.46        0.30      1.15 o 
  -3  13   2      177.59      170.23      5.87 o 
  -2  13   2      207.23      197.16      7.29 o 
  -1  13   2      168.84      163.95      6.36 o 
   0  13   2        2.32        3.03      1.57 o 
   1  13   2       64.82       62.78      3.33 o 
   2  13   2        0.13        1.46      1.85 o 
   3  13   2      320.94      334.09     13.01 o 
   4  13   2      128.94      144.89      8.56 o 
  -3  14   2       60.35       57.59      3.43 o 
  -2  14   2       88.14       76.77      3.95 o 
  -1  14   2        4.69        6.52      1.40 o 
   0  14   2        1.27        2.54      1.64 o 
   1  14   2      165.36      157.89      6.33 o 
   2  14   2       25.29       27.71      2.39 o 
   3  14   2        3.34        3.88      1.33 o 
  -2  15   2      166.49      154.45      6.43 o 
  -1  15   2        5.86        5.87      1.45 o 
   0  15   2        1.21        2.29      1.20 o 
   1  15   2        0.76        1.48      1.16 o 
   2  15   2      144.05      152.44      6.39 o 
  -8   1   3       20.04       27.33      2.86 o 
  -7   1   3       85.22      102.90      3.30 o 
  -6   1   3      265.27      284.09      7.87 o 
  -5   1   3      114.25       95.83      3.26 o 
  -4   1   3       50.61       52.04      1.73 o 
  -3   1   3        3.85       11.31      0.73 o 
  -2   1   3     2521.78      964.93     40.18 o 
  -1   1   3     1500.33     1393.01     28.65 o 
   0   1   3     5712.71     5629.94    133.32 o 
   1   1   3       24.52       19.09      0.90 o 
   2   1   3        0.29        2.38      0.28 o 
   3   1   3      927.47      894.37     26.68 o 
   4   1   3      498.80      492.63     19.75 o 
   5   1   3       93.03       92.83      4.12 o 
   6   1   3       50.75       46.35      3.13 o 
   7   1   3       99.39       94.01      7.91 o 
  -8   2   3       91.60      100.49      3.64 o 
  -7   2   3       60.29       65.02      3.41 o 
  -6   2   3      249.33      257.07      5.98 o 
  -5   2   3      335.02      314.85      6.30 o 
  -4   2   3       95.14       73.12      3.52 o 
  -3   2   3     2141.55     2009.86     36.55 o 
  -2   2   3      418.80      437.66     10.77 o 
  -1   2   3     4957.79     4602.47    172.64 o 
   0   2   3     2058.94     2018.17     41.39 o 
   1   2   3      114.84      109.59      4.13 o 
   2   2   3      949.33      781.53     16.01 o 
   3   2   3      295.67      326.55      9.66 o 
   4   2   3      829.56      783.75     21.87 o 
   5   2   3      284.41      288.45      7.53 o 
   6   2   3      218.99      213.91      7.19 o 
   7   2   3       55.48       61.09      9.04 o 
  -8   3   3       75.18       88.34      3.48 o 
  -7   3   3      148.43      153.40      5.74 o 
  -6   3   3      313.00      311.67      9.94 o 
  -5   3   3      340.82      329.84      8.07 o 
  -4   3   3      630.34      556.68     13.21 o 
  -3   3   3      142.92      147.04      2.85 o 
  -2   3   3      742.89      672.87     14.58 o 
  -1   3   3     1027.93     1076.85     21.46 o 
   0   3   3       28.34       20.12      0.97 o 
   1   3   3     5856.24     6233.22    228.29 o 
   2   3   3      199.79      160.06      7.48 o 
   3   3   3      123.85      102.05      3.03 o 
   4   3   3      248.80      216.78      4.96 o 
   5   3   3       13.76       14.72      1.47 o 
   6   3   3       58.07       57.69      2.86 o 
   7   3   3       88.21       97.35      4.18 o 
  -7   4   3        1.90        0.92      1.15 o 
  -6   4   3        2.74        7.15      2.22 o 
  -5   4   3        9.03        9.11      1.50 o 
  -4   4   3     1306.70     1213.29     22.34 o 
  -3   4   3      723.78      652.34     14.94 o 
  -2   4   3      223.79      218.17      4.19 o 
  -1   4   3      111.23      121.22      3.17 o 
   0   4   3       98.35       86.28      1.86 o 
   1   4   3      472.51      534.61     21.31 o 
   2   4   3     4035.90     4035.58     84.49 o 
   3   4   3        5.05        4.08      0.53 o 
   4   4   3      182.96      183.80      6.10 o 
   5   4   3      116.40      119.43      4.56 o 
   6   4   3      126.11      126.53      4.94 o 
   7   4   3      131.38      147.36     10.37 o 
  -7   5   3       60.05       91.09      7.53 o 
  -6   5   3       29.98       29.15      4.70 o 
  -5   5   3       82.75       78.98      2.89 o 
  -4   5   3       75.91       72.60      1.90 o 
  -3   5   3      268.40      281.02      6.41 o 
  -2   5   3      240.38      252.78      4.68 o 
  -1   5   3     1100.73     1225.15     24.19 o 
   0   5   3      291.35      332.22      6.33 o 
   1   5   3      354.73      475.17      9.28 o 
   2   5   3      789.81      882.92     18.24 o 
   3   5   3       69.17       66.66      2.25 o 
   4   5   3       70.77       65.95      6.63 o 
   5   5   3      160.79      161.09      5.86 o 
   6   5   3       10.08        8.96      1.47 o 
   7   5   3        0.23        0.45      1.10 o 
  -7   6   3        3.61        2.56      1.40 o 
  -6   6   3        8.06       10.02      2.49 o 
  -5   6   3       16.12       15.36      2.01 o 
  -4   6   3       63.62       66.07      1.99 o 
  -3   6   3     1060.00     1013.08     23.44 o 
  -2   6   3      111.04      126.48      2.82 o 
  -1   6   3       46.25       40.07      1.17 o 
   0   6   3      226.83      281.51      5.20 o 
   1   6   3       49.59       57.36      1.57 o 
   2   6   3      189.85      200.43      5.73 o 
   3   6   3      162.66      178.28      6.60 o 
   4   6   3       28.15       34.44      1.74 o 
   5   6   3       35.11       33.19      2.63 o 
   6   6   3       82.41       85.85      4.33 o 
   7   6   3       22.68       23.91      2.34 o 
  -7   7   3       52.77       58.10      3.54 o 
  -6   7   3      215.56      227.07      6.66 o 
  -5   7   3      124.38      123.98      3.24 o 
  -4   7   3      116.24      116.82      2.99 o 
  -3   7   3     1388.54     1475.48     28.14 o 
  -2   7   3      865.28      885.62     19.20 o 
  -1   7   3       91.75       99.05      2.32 o 
   0   7   3      331.48      399.76      9.10 o 
   1   7   3        2.33        4.22      0.51 o 
   2   7   3      220.36      210.58      5.90 o 
   3   7   3     1409.56     1359.69     28.05 o 
   4   7   3       33.29       31.80      1.77 o 
   5   7   3        4.35        3.39      1.25 o 
   6   7   3        4.13        6.49      3.43 o 
  -7   8   3       10.70       17.88      3.93 o 
  -6   8   3      165.65      174.83      4.89 o 
  -5   8   3      128.03      121.53      3.29 o 
  -4   8   3      563.65      535.19     10.86 o 
  -3   8   3       66.16       78.24      2.32 o 
  -2   8   3      274.62      279.92      5.89 o 
  -1   8   3      286.10      324.51      6.62 o 
   0   8   3      831.94      916.08     20.14 o 
   1   8   3      131.90      156.34      3.85 o 
   2   8   3      520.04      511.11     11.06 o 
   3   8   3      260.68      270.63      6.32 o 
   4   8   3      139.86      132.41      5.08 o 
   5   8   3      130.26      133.01      5.46 o 
   6   8   3       92.69       98.46      7.75 o 
  -6   9   3       55.53       60.15      2.87 o 
  -5   9   3       40.69       42.66      1.84 o 
  -4   9   3       72.53       71.18      2.28 o 
  -3   9   3       27.09       26.79      1.31 o 
  -2   9   3      132.12      122.63      3.04 o 
  -1   9   3      550.56      616.26     16.33 o 
   0   9   3       13.05       17.30      1.07 o 
   1   9   3      141.27      161.00      4.74 o 
   2   9   3      133.08      188.93      4.67 o 
   3   9   3       16.31       21.64      1.31 o 
   4   9   3      501.21      516.66     20.62 o 
   5   9   3      101.20       97.96      4.58 o 
   6   9   3       63.44       68.47      3.86 o 
  -6  10   3        2.09        3.05      1.12 o 
  -5  10   3      182.23      185.75      4.64 o 
  -4  10   3      418.00      436.08      9.17 o 
  -3  10   3        2.15        2.40      0.66 o 
  -2  10   3       53.01       57.74      2.54 o 
  -1  10   3        2.75        4.94      0.99 o 
   0  10   3       59.36       62.48      2.61 o 
   1  10   3      785.33      896.85     22.21 o 
   2  10   3       87.88      107.63      3.63 o 
   3  10   3       19.24       19.94      1.51 o 
   4  10   3        3.43        2.92      0.97 o 
   5  10   3        6.66        7.31      1.73 o 
  -5  11   3        6.90        7.01      1.33 o 
  -4  11   3      144.45      138.94      3.70 o 
  -3  11   3       20.31       18.63      2.26 o 
  -2  11   3      176.97      186.54      5.93 o 
  -1  11   3       73.92       79.81      3.77 o 
   0  11   3       13.05       16.05      1.65 o 
   1  11   3       10.14       11.29      1.46 o 
   2  11   3      131.19      123.24      4.11 o 
   3  11   3       64.91       64.44      2.79 o 
   4  11   3       44.97       45.96      2.42 o 
   5  11   3       45.21       46.79      3.25 o 
  -5  12   3       30.21       26.29      1.80 o 
  -4  12   3       60.52       70.30      3.31 o 
  -3  12   3      113.04      114.21      4.82 o 
  -2  12   3        5.91        6.09      1.11 o 
  -1  12   3        0.50        1.56      0.85 o 
   0  12   3      229.54      240.53      8.45 o 
   1  12   3       28.68       35.41      2.36 o 
   2  12   3       37.43       43.36      2.72 o 
   3  12   3       53.37       61.66      4.83 o 
   4  12   3        0.13        1.85      1.13 o 
  -4  13   3        3.96        2.70      1.36 o 
  -3  13   3      213.58      199.95      6.64 o 
  -2  13   3      497.06      473.31     13.40 o 
  -1  13   3       70.28       72.36      3.62 o 
   0  13   3       18.84       21.34      1.96 o 
   1  13   3       43.58       44.98      2.79 o 
   2  13   3      113.02      122.31      5.25 o 
   3  13   3      188.13      216.25     11.55 o 
   4  13   3      179.85      196.90     10.71 o 
  -3  14   3       45.76       45.10      4.05 o 
  -2  14   3       66.57       61.46      3.47 o 
  -1  14   3       19.97       20.99      2.12 o 
   0  14   3      219.07      202.16      7.64 o 
   1  14   3      430.34      447.98     14.86 o 
   2  14   3        7.77        8.10      1.62 o 
   3  14   3        3.35        5.30      2.00 o 
  -2  15   3       89.51       76.22      4.06 o 
  -1  15   3       48.81       43.56      2.95 o 
   0  15   3        5.30        5.23      2.06 o 
   1  15   3        5.38        6.68      1.53 o 
   2  15   3       69.16       66.39      3.72 o 
  -8   0   4       68.40       74.84      3.99 o 
  -7   0   4       45.33       46.85      3.00 o 
  -6   0   4      613.62      597.26     18.71 o 
  -5   0   4      486.54      436.93     13.80 o 
  -4   0   4      584.58      492.93     16.03 o 
  -3   0   4      205.75      149.45      5.04 o 
  -2   0   4     1214.36     1095.44     25.58 o 
  -1   0   4      283.40      279.29     11.98 o 
   0   0   4    11192.20    10665.09    726.58 o 
   1   0   4     1078.68      882.40     36.56 o 
   2   0   4      218.22      214.00      9.62 o 
   3   0   4     1774.29     1589.32     66.15 o 
   4   0   4        0.15        1.94      1.21 o 
   5   0   4      620.95      612.94     27.11 o 
   6   0   4      178.36      184.52     10.07 o 
   7   0   4      150.43      133.31      6.16 o 
  -8   1   4       27.62       50.51      3.43 o 
  -7   1   4       70.77       89.75      3.04 o 
  -6   1   4      287.01      278.08      6.71 o 
  -5   1   4      280.82      265.13      7.18 o 
  -4   1   4      765.74      723.87     15.42 o 
  -3   1   4       27.87       21.71      1.57 o 
  -2   1   4      889.92      778.97     16.10 o 
  -1   1   4     2359.37     2276.68     37.25 o 
   0   1   4      361.48      351.42     10.39 o 
   1   1   4      470.57      421.12     26.00 o 
   2   1   4     3302.98     2881.23    191.89 o 
   3   1   4      206.96      166.51      8.59 o 
   4   1   4      174.86      170.45      6.11 o 
   5   1   4      198.78      188.98      6.94 o 
   6   1   4        4.79        5.25      1.43 o 
   7   1   4       34.10       36.60      5.39 o 
  -8   2   4       34.72       34.24      3.49 o 
  -7   2   4       44.01       39.91      3.13 o 
  -6   2   4        9.87        8.90      1.49 o 
  -5   2   4        4.56        7.34      1.33 o 
  -4   2   4      141.56      122.98      2.71 o 
  -3   2   4      779.02      767.53     18.01 o 
  -2   2   4      223.51      247.26      4.75 o 
  -1   2   4     1157.54     1235.22     20.29 o 
   0   2   4       59.42       51.84      2.78 o 
   1   2   4       78.67       62.52      3.05 o 
   2   2   4       93.26       89.77      4.21 o 
   3   2   4      100.09       84.21      5.26 o 
   4   2   4      427.26      400.54     10.00 o 
   5   2   4       69.32       73.23      2.62 o 
   6   2   4       16.07       22.14      3.26 o 
   7   2   4       11.50        9.99      2.17 o 
  -8   3   4        9.12       13.07      2.28 o 
  -6   3   4        3.02        2.09      4.32 o 
  -5   3   4      136.93      132.72      3.51 o 
  -4   3   4        1.94        0.56      0.38 o 
  -3   3   4        0.28        1.50      0.32 o 
  -2   3   4        9.07        5.02      0.37 o 
  -1   3   4      139.80      141.81      3.34 o 
   0   3   4       32.90       52.91      1.36 o 
   1   3   4      572.87      612.57     12.53 o 
   2   3   4      396.28      419.53     20.62 o 
   3   3   4        4.74        6.99      0.71 o 
   4   3   4       35.93       37.97      1.69 o 
   5   3   4        5.41        5.13      1.04 o 
   6   3   4       16.63       16.54      1.73 o 
   7   3   4        1.31        1.59      1.01 o 
  -7   4   4        7.65        8.16      1.83 o 
  -6   4   4      139.89      145.06      4.52 o 
  -5   4   4       77.36       74.86      2.25 o 
  -4   4   4      218.91      195.99      4.08 o 
  -3   4   4       28.59       33.11      1.24 o 
  -2   4   4        9.00       10.05      0.50 o 
  -1   4   4      179.77      174.88      3.13 o 
   0   4   4     1832.86     1777.46     41.76 o 
   1   4   4      690.97      797.42     19.86 o 
   2   4   4      238.24      281.15      8.46 o 
   3   4   4       23.88       15.61      1.34 o 
   4   4   4      216.23      194.84      6.56 o 
   5   4   4      126.68      129.65      4.89 o 
   6   4   4       40.26       38.04      2.44 o 
   7   4   4       64.45       64.58      8.12 o 
  -7   5   4      205.70      210.34      7.60 o 
  -6   5   4      183.83      182.83      5.50 o 
  -5   5   4       92.64       91.98      3.20 o 
  -4   5   4      928.20      870.56     15.02 o 
  -3   5   4        1.98        0.69      0.31 o 
  -2   5   4     2188.07     2401.89     43.04 o 
  -1   5   4      724.77      739.44     12.74 o 
   0   5   4       21.95       30.26      0.95 o 
   1   5   4        2.15        3.59      0.40 o 
   2   5   4     1196.26     1351.63     31.80 o 
   3   5   4      115.92       84.70      3.15 o 
   4   5   4      337.51      311.14      9.94 o 
   5   5   4       61.96       58.78      3.01 o 
   6   5   4       33.38       34.87      2.45 o 
   7   5   4       11.59       10.80      1.76 o 
  -7   6   4        3.47       15.72      3.22 o 
  -6   6   4      160.92      165.33      4.51 o 
  -5   6   4      180.19      183.65      4.29 o 
  -4   6   4      100.60       95.56      2.54 o 
  -3   6   4     1401.64     1428.76     28.35 o 
  -2   6   4      173.39      163.94      4.48 o 
  -1   6   4      299.95      304.71      5.53 o 
   0   6   4     1248.39     1353.13     27.54 o 
   1   6   4      553.27      575.90     11.21 o 
   2   6   4      112.08      115.02      2.92 o 
   3   6   4     1872.12     1848.29     37.81 o 
   4   6   4      256.87      242.04      8.13 o 
   5   6   4      341.75      330.91     10.82 o 
   6   6   4      171.72      163.68      6.30 o 
   7   6   4       70.85       77.48      4.00 o 
  -7   7   4       35.71       73.57      6.11 o 
  -6   7   4      111.88      126.37      3.78 o 
  -5   7   4       37.65       39.93      2.01 o 
  -4   7   4       45.78       53.77      1.81 o 
  -3   7   4       14.27       12.08      1.77 o 
  -2   7   4      203.72      193.73      6.23 o 
  -1   7   4      467.48      491.56      9.60 o 
   0   7   4      535.15      628.34     13.97 o 
   1   7   4       12.15       14.05      1.13 o 
   2   7   4      228.65      227.56      8.28 o 
   3   7   4      335.12      423.46      9.31 o 
   4   7   4       45.70       46.49      2.69 o 
   5   7   4      167.43      159.01      6.11 o 
   6   7   4        2.44        0.79      2.10 o 
  -7   8   4      100.00      122.77      5.44 o 
  -6   8   4        2.78        5.77      1.26 o 
  -5   8   4       17.78       20.57      2.14 o 
  -4   8   4      296.87      292.23      6.33 o 
  -3   8   4       74.78       78.11      2.23 o 
  -2   8   4      977.68     1023.29     19.67 o 
  -1   8   4      208.17      220.95      4.24 o 
   0   8   4      154.05      185.11      4.64 o 
   1   8   4       15.12       20.61      1.09 o 
   2   8   4      424.38      470.86     10.25 o 
   3   8   4      294.65      279.96     10.11 o 
   4   8   4       36.22       41.35      2.10 o 
   5   8   4        9.24        9.90      3.42 o 
   6   8   4       19.64       17.43      2.09 o 
  -6   9   4        2.61       15.91      3.32 o 
  -5   9   4       63.25       66.54      2.88 o 
  -4   9   4        3.36        2.83      0.71 o 
  -3   9   4      262.87      262.31      5.74 o 
  -2   9   4     1063.68     1097.65     21.17 o 
  -1   9   4        1.91        6.33      0.92 o 
   0   9   4      136.83      140.67      3.78 o 
   1   9   4       12.40       16.38      1.25 o 
   2   9   4       12.67       22.43      1.25 o 
   3   9   4       10.27       16.46      1.46 o 
   4   9   4      199.14      183.57      8.74 o 
   5   9   4       39.49       38.37      2.86 o 
   6   9   4      104.38      104.15      4.91 o 
  -6  10   4       87.20       95.26      3.80 o 
  -5  10   4      126.41      129.70      3.58 o 
  -4  10   4      122.49      112.95      3.16 o 
  -3  10   4      107.57      104.61      2.86 o 
  -2  10   4      237.22      233.82      7.01 o 
  -1  10   4      137.05      149.68      4.85 o 
   0  10   4      207.74      231.96      8.04 o 
   1  10   4      350.66      363.56      9.63 o 
   2  10   4       46.49       51.74      3.22 o 
   3  10   4        1.15        2.21      0.83 o 
   4  10   4      517.99      550.17     24.23 o 
   5  10   4        0.06       -0.42      1.11 o 
  -5  11   4       55.46       51.29      2.27 o 
  -4  11   4       73.50       74.69      2.48 o 
  -3  11   4       99.25       92.47      3.64 o 
  -2  11   4      346.06      352.92     10.11 o 
  -1  11   4      542.53      529.94     14.44 o 
   0  11   4       90.40       97.61      4.13 o 
   1  11   4        0.08        3.35      1.01 o 
   2  11   4      309.44      335.27      9.19 o 
   3  11   4      171.85      190.51      7.27 o 
   4  11   4      141.00      156.58      6.39 o 
   5  11   4      278.68      290.91     10.34 o 
  -5  12   4        8.27        8.56      2.18 o 
  -4  12   4      384.19      359.26     11.24 o 
  -3  12   4      181.33      179.67      6.00 o 
  -2  12   4        0.95        1.55      1.17 o 
  -1  12   4       35.50       37.60      2.45 o 
   0  12   4      149.99      158.60      6.07 o 
   1  12   4      324.22      345.38     11.56 o 
   2  12   4      758.11      809.70     40.48 o 
   3  12   4        2.27        2.69      1.24 o 
   4  12   4        0.68       -1.11      1.66 o 
  -4  13   4        1.69        1.57      1.27 o 
  -3  13   4      424.73      396.16     11.56 o 
  -2  13   4       63.86       61.48      2.99 o 
  -1  13   4       69.27       70.95      3.59 o 
   0  13   4        6.15        7.28      1.44 o 
   1  13   4       14.19       14.65      1.86 o 
   2  13   4       58.56       65.96      3.58 o 
   3  13   4       43.86       45.02      4.26 o 
  -3  14   4        1.47        3.66      1.41 o 
  -2  14   4       46.36       41.98      3.37 o 
  -1  14   4      101.36       92.79      4.36 o 
   0  14   4       17.18       19.95      2.16 o 
   1  14   4       50.45       55.21      3.27 o 
   2  14   4       54.44       62.53      3.55 o 
   3  14   4       28.77       27.88      3.46 o 
  -2  15   4       23.01       23.63      3.88 o 
  -1  15   4        2.81        3.74      1.31 o 
   0  15   4       74.32       66.47      3.69 o 
   1  15   4        0.39       -0.24      1.00 o 
  -8   1   5      100.10      118.30      5.42 o 
  -7   1   5       82.61       93.12      3.07 o 
  -6   1   5       18.32       23.35      3.35 o 
  -5   1   5       57.59       57.30      2.04 o 
  -4   1   5       14.39       18.84      0.78 o 
  -3   1   5     2876.81     2755.11     45.74 o 
  -2   1   5      248.60       91.10      4.54 o 
  -1   1   5      155.93       98.53      2.19 o 
   0   1   5       18.77       19.94      2.44 o 
   1   1   5      542.43      531.84     23.88 o 
   2   1   5      227.03      222.61      7.11 o 
   3   1   5     1972.65     1891.44     55.54 o 
   4   1   5        5.09        6.23      1.19 o 
   5   1   5       24.47       24.39      2.23 o 
   6   1   5        0.67        0.43      0.80 o 
   7   1   5       97.78       93.44     11.49 o 
  -8   2   5        3.90        7.00      1.58 o 
  -7   2   5        9.45       10.98      1.11 o 
  -6   2   5        8.72        9.65      1.27 o 
  -5   2   5     1083.59      988.28     16.90 o 
  -4   2   5      114.86       92.64      2.02 o 
  -3   2   5      425.70      370.50      6.31 o 
  -2   2   5      252.22      254.04      4.86 o 
  -1   2   5      815.55      873.96     15.74 o 
   0   2   5      230.86      204.37      5.09 o 
   1   2   5     3199.90     2790.23    131.39 o 
   2   2   5      293.73      270.84     13.63 o 
   3   2   5      174.05      177.48      6.06 o 
   4   2   5      121.28      122.55      3.65 o 
   5   2   5      229.44      216.51      7.19 o 
   6   2   5      159.16      158.79      5.77 o 
   7   2   5       25.06       21.66      4.24 o 
  -8   3   5        3.27        2.75      1.19 o 
  -7   3   5      328.01      319.25      8.66 o 
  -6   3   5      301.77      291.55      6.05 o 
  -5   3   5      374.61      352.05      6.98 o 
  -4   3   5       70.20       58.46      1.59 o 
  -3   3   5     1726.85     1648.62     33.45 o 
  -2   3   5      442.74      518.02      9.85 o 
  -1   3   5     5357.67     5716.83    101.98 o 
   0   3   5     2319.22     2437.33     51.08 o 
   1   3   5       36.15       22.20      1.13 o 
   2   3   5       77.31       95.81      3.14 o 
   3   3   5      915.75      872.77     22.90 o 
   4   3   5      349.24      319.79      9.99 o 
   5   3   5      239.50      227.80      7.63 o 
   6   3   5       44.81       41.02      2.97 o 
   7   3   5       12.32       15.66      3.11 o 
  -7   4   5       60.53       64.82      2.88 o 
  -6   4   5      120.22      121.80      3.98 o 
  -5   4   5      310.33      310.38      6.25 o 
  -4   4   5       94.19      101.26      2.81 o 
  -3   4   5      324.44      281.43      5.41 o 
  -2   4   5     1093.64     1129.06     23.07 o 
  -1   4   5      954.95     1000.11     15.38 o 
   0   4   5     1268.43     1323.44     27.32 o 
   1   4   5      893.20      885.95     18.95 o 
   2   4   5      266.81      238.66      6.45 o 
   3   4   5        0.64        0.99      0.45 o 
   4   4   5      136.38      124.61      4.67 o 
   5   4   5      647.48      613.58     18.53 o 
   6   4   5      212.37      206.62      7.32 o 
   7   4   5       38.37       39.74      7.82 o 
  -7   5   5        7.70        9.29      2.47 o 
  -6   5   5        4.89        3.84      1.63 o 
  -5   5   5        2.12        1.51      0.43 o 
  -4   5   5      315.39      303.43      5.93 o 
  -3   5   5      900.54      862.54     15.77 o 
  -2   5   5        0.06        4.05      0.43 o 
  -1   5   5      156.66      199.58      4.00 o 
   0   5   5        4.38        6.23      0.43 o 
   1   5   5       10.81       15.68      0.76 o 
   2   5   5     1011.31     1054.01     40.00 o 
   3   5   5      109.75      111.28      4.19 o 
   4   5   5       17.95        9.37      1.35 o 
   5   5   5       11.62       11.82      1.55 o 
   6   5   5       16.96       12.66      2.10 o 
   7   5   5       13.52       11.79      2.57 o 
  -7   6   5       98.96      104.46      3.78 o 
  -6   6   5       56.63       53.76      3.04 o 
  -5   6   5      210.45      214.69      4.68 o 
  -4   6   5      116.76      119.87      3.06 o 
  -3   6   5       63.63       72.66      1.69 o 
  -2   6   5        0.37        0.30      0.21 o 
  -1   6   5       35.37       41.42      1.05 o 
   0   6   5        1.69        4.94      0.58 o 
   1   6   5     1077.40     1165.25     22.19 o 
   2   6   5      122.76      146.48      3.57 o 
   3   6   5      583.91      602.72     17.67 o 
   4   6   5       17.97       16.08      2.16 o 
   5   6   5       72.73       64.54      3.30 o 
   6   6   5       43.44       43.87      2.86 o 
  -7   7   5      234.69      240.08      6.28 o 
  -6   7   5        0.05        0.73      1.01 o 
  -5   7   5        1.79        1.50      0.66 o 
  -4   7   5       16.36       17.30      1.11 o 
  -3   7   5     1867.53     1812.53     34.33 o 
  -2   7   5      129.80      146.87      2.99 o 
  -1   7   5      896.88      958.29     15.37 o 
   0   7   5       91.97      109.75      2.96 o 
   1   7   5      652.79      716.66     15.05 o 
   2   7   5      202.46      200.71      4.75 o 
   3   7   5      244.55      285.64      7.59 o 
   4   7   5        1.10        1.25      0.91 o 
   5   7   5        9.09        7.09      1.45 o 
   6   7   5       17.05       15.61      2.05 o 
  -7   8   5      118.80      123.26      3.93 o 
  -6   8   5       91.79       99.60      4.14 o 
  -5   8   5      461.73      455.76      9.53 o 
  -4   8   5      161.51      154.96      3.78 o 
  -3   8   5       57.55       57.79      1.84 o 
  -2   8   5      451.98      457.68      9.20 o 
  -1   8   5      281.06      302.35      6.27 o 
   0   8   5      189.65      197.26      4.91 o 
   1   8   5      605.79      669.01     16.64 o 
   2   8   5      280.46      264.92      6.14 o 
   3   8   5       38.26       38.09      2.90 o 
   4   8   5      211.57      207.56      7.47 o 
   5   8   5      398.85      402.30     13.11 o 
   6   8   5       33.37       32.22      2.71 o 
  -6   9   5      226.77      232.55      6.11 o 
  -5   9   5      277.55      286.79      6.46 o 
  -4   9   5       52.11       52.36      1.90 o 
  -3   9   5      123.06      122.27      3.12 o 
  -2   9   5      133.32      131.68      2.91 o 
  -1   9   5     1156.35     1219.75     31.31 o 
   0   9   5      948.19     1016.66     22.35 o 
   1   9   5       41.31       44.32      1.94 o 
   2   9   5       33.87       40.17      2.04 o 
   3   9   5      477.89      459.05     11.80 o 
   4   9   5      400.29      402.36     13.06 o 
   5   9   5      148.35      152.47      6.21 o 
   6   9   5       75.97       70.89      3.96 o 
  -6  10   5       67.79       73.00      2.86 o 
  -5  10   5       17.45       19.58      1.40 o 
  -4  10   5        0.19        0.77      0.91 o 
  -3  10   5      585.61      556.37     11.28 o 
  -2  10   5        2.23        1.88      0.76 o 
  -1  10   5      641.82      657.85     17.50 o 
   0  10   5       98.29      103.94      4.22 o 
   1  10   5        7.24        9.75      1.06 o 
   2  10   5       77.90       91.26      4.54 o 
   3  10   5      352.09      347.16      9.35 o 
   4  10   5      233.15      227.87      8.29 o 
   5  10   5       42.34       42.07      3.50 o 
  -5  11   5        4.19        2.70      0.88 o 
  -4  11   5      176.92      170.37      4.38 o 
  -3  11   5       35.41       34.37      2.12 o 
  -2  11   5      387.22      373.56     10.64 o 
  -1  11   5     1138.39     1183.63     30.65 o 
   0  11   5        0.49        1.17      0.89 o 
   1  11   5       20.34       24.38      1.96 o 
   2  11   5       51.63       58.21      2.55 o 
   3  11   5       31.58       39.44      2.89 o 
   4  11   5       60.41       63.52      5.50 o 
   5  11   5      112.54      122.00      5.49 o 
  -5  12   5       74.80       72.66      4.09 o 
  -4  12   5       36.07       35.55      2.38 o 
  -3  12   5        8.49       10.14      1.76 o 
  -2  12   5       20.03       22.32      2.91 o 
  -1  12   5      188.79      184.93      6.86 o 
   0  12   5        2.77        4.21      1.17 o 
   1  12   5      115.58      134.84      5.45 o 
   2  12   5       51.65       61.53      3.32 o 
   3  12   5      342.71      346.88     20.79 o 
   4  12   5        0.03       -1.58      1.58 o 
  -4  13   5        1.84        1.20      1.26 o 
  -3  13   5      402.90      368.25     10.91 o 
  -2  13   5      135.37      129.12      4.77 o 
  -1  13   5        2.02        3.59      1.17 o 
   0  13   5        1.09        1.43      1.08 o 
   1  13   5      120.52      129.98      9.16 o 
   2  13   5       31.28       32.67      2.55 o 
   3  13   5      289.65      332.03     16.42 o 
  -3  14   5      681.47      584.18     19.02 o 
  -2  14   5       69.59       64.84      3.61 o 
  -1  14   5      113.64      110.91      5.16 o 
   0  14   5        4.11        4.93      1.36 o 
   1  14   5      193.26      201.36      7.70 o 
   2  14   5      255.39      272.45     14.12 o 
   3  14   5      289.72      302.63     15.31 o 
  -1  15   5       55.28       51.74      3.24 o 
   0  15   5      260.23      245.72     15.30 o 
   1  15   5        0.01       -0.57      1.00 o 
  -8   0   6      130.00      131.44      5.65 o 
  -7   0   6       11.15       14.27      2.15 o 
  -6   0   6      119.04      107.51      4.56 o 
  -5   0   6      213.03      195.87      6.84 o 
  -4   0   6     1210.96     1127.93     27.40 o 
  -3   0   6       19.71       25.30      0.95 o 
  -2   0   6      459.29      444.27     13.45 o 
  -1   0   6      281.21      304.37     16.54 o 
   1   0   6      138.84      104.66      4.96 o 
   2   0   6      505.47      431.47     18.66 o 
   3   0   6       74.47       78.39      4.62 o 
   4   0   6       83.01       83.96      5.23 o 
   5   0   6       50.72       41.28      3.93 o 
   6   0   6      239.56      259.43     13.26 o 
   7   0   6       25.73       23.40      2.22 o 
  -8   1   6       82.90       99.38      4.83 o 
  -7   1   6       35.27       36.59      1.94 o 
  -6   1   6      507.12      478.47      9.37 o 
  -5   1   6       22.52       22.73      1.10 o 
  -4   1   6       65.89       66.34      1.59 o 
  -3   1   6      211.24      187.19      3.15 o 
  -2   1   6     4477.70     4384.73     83.06 o 
  -1   1   6       34.99       63.44      1.40 o 
   0   1   6     1606.51     1634.97     67.35 o 
   1   1   6      166.36      183.74      4.64 o 
   2   1   6      625.75      565.54     17.06 o 
   3   1   6      300.60      261.51      8.56 o 
   4   1   6      642.73      618.83     19.15 o 
   5   1   6       64.99       60.50      5.37 o 
   6   1   6        0.88        2.31      0.90 o 
   7   1   6        8.15        9.41      1.67 o 
  -8   2   6       26.40       31.56      1.94 o 
  -7   2   6       13.35       11.34      1.22 o 
  -6   2   6        0.35        1.27      0.58 o 
  -5   2   6       76.44       77.02      1.91 o 
  -4   2   6      363.31      331.70      5.43 o 
  -3   2   6      126.30       85.03      7.82 o 
  -2   2   6        0.18        2.04      0.31 o 
  -1   2   6      173.44      223.65      4.51 o 
   0   2   6      461.83      391.21     11.72 o 
   1   2   6      647.85      621.87     21.78 o 
   2   2   6      359.45      338.44      8.63 o 
   3   2   6        3.75        2.59      0.89 o 
   4   2   6       20.02       21.95      1.39 o 
   5   2   6       26.90       22.92      1.78 o 
   6   2   6      136.56      142.66      8.93 o 
   7   2   6       68.37       66.83      5.12 o 
  -8   3   6        8.25       22.63      2.28 o 
  -6   3   6      111.21      105.25      2.50 o 
  -5   3   6       20.24       19.01      0.98 o 
  -4   3   6        1.73        2.25      0.36 o 
  -3   3   6       82.41       86.77      2.01 o 
  -2   3   6      119.73      120.48      2.31 o 
  -1   3   6      478.86      602.37     11.02 o 
   0   3   6      187.26      199.05      8.28 o 
   1   3   6       81.19       87.43      2.52 o 
   2   3   6      222.26      204.98     12.21 o 
   3   3   6       27.40       29.92      1.44 o 
   4   3   6       82.90       79.34      3.82 o 
   5   3   6       32.21       28.01      2.03 o 
   6   3   6       19.84       17.38      1.88 o 
   7   3   6       26.45       25.95      6.97 o 
  -7   4   6       47.23       59.80      2.71 o 
  -6   4   6        3.75        3.79      0.86 o 
  -5   4   6        0.06        0.14      0.59 o 
  -4   4   6     1499.74     1367.17     22.78 o 
  -3   4   6      109.57      107.31      2.18 o 
  -2   4   6      214.46      243.12      4.33 o 
  -1   4   6       48.21       46.41      1.23 o 
   0   4   6      230.30      200.78      4.44 o 
   1   4   6      117.30      116.68      3.67 o 
   2   4   6     1346.22     1272.95     33.09 o 
   3   4   6        3.97        5.54      0.98 o 
   4   4   6      299.16      317.70     10.13 o 
   5   4   6       18.51       23.36      2.05 o 
   6   4   6       85.53       82.87      3.85 o 
   7   4   6       76.42       75.05      8.19 o 
  -7   5   6        0.22        0.78      0.88 o 
  -6   5   6      423.28      402.45      9.25 o 
  -5   5   6        0.41        1.09      0.45 o 
  -4   5   6        0.68        2.34      0.45 o 
  -3   5   6      121.12      138.94      2.89 o 
  -2   5   6     2221.06     2162.75     38.85 o 
  -1   5   6      557.45      693.84     11.78 o 
   0   5   6     1423.57     1395.36     38.92 o 
   1   5   6        2.24        4.26      0.36 o 
   2   5   6      429.78      374.17      8.06 o 
   3   5   6      164.60      148.37      5.28 o 
   4   5   6      127.80      146.53      5.43 o 
   5   5   6       37.73       41.39      2.61 o 
   6   5   6       10.99        7.99      1.52 o 
  -7   6   6       12.89       14.17      1.45 o 
  -6   6   6        1.17        1.46      0.64 o 
  -5   6   6      477.79      463.68      9.25 o 
  -4   6   6      537.01      518.25     10.93 o 
  -3   6   6      172.16      179.01      3.20 o 
  -2   6   6      176.83      190.12      3.92 o 
  -1   6   6      108.24      117.34      2.55 o 
   0   6   6     2455.37     2483.76     49.34 o 
   1   6   6      550.31      546.88     17.07 o 
   2   6   6      283.38      290.11      7.46 o 
   3   6   6      140.17      126.95      3.99 o 
   4   6   6      154.33      140.74      5.36 o 
   5   6   6       12.19       13.54      2.93 o 
   6   6   6      438.88      425.56     13.80 o 
  -7   7   6       23.59       39.35      3.64 o 
  -6   7   6       92.35       99.57      2.69 o 
  -5   7   6      203.16      205.68      4.81 o 
  -4   7   6       51.35       51.21      1.77 o 
  -3   7   6      385.56      377.14      7.05 o 
  -2   7   6     1261.68     1266.98     20.24 o 
  -1   7   6       30.62       33.42      0.96 o 
   0   7   6      269.23      287.26      6.76 o 
   1   7   6      263.16      256.38      5.82 o 
   2   7   6       61.61       64.08      2.00 o 
   3   7   6      672.02      653.47     16.10 o 
   4   7   6      297.97      263.27      8.95 o 
   5   7   6       11.31       12.10      2.55 o 
   6   7   6       14.22       14.06      1.98 o 
  -7   8   6        1.64        1.92      0.96 o 
  -6   8   6      237.52      251.64      5.57 o 
  -5   8   6       58.30       60.73      2.18 o 
  -4   8   6       75.21       75.54      2.40 o 
  -3   8   6       67.61       69.21      1.89 o 
  -2   8   6      318.35      318.00      6.01 o 
  -1   8   6       22.96       23.08      1.18 o 
   0   8   6       75.57       71.69      2.26 o 
   1   8   6       15.39       17.54      1.20 o 
   2   8   6       81.88       77.22      2.35 o 
   3   8   6        3.53        6.57      0.99 o 
   4   8   6      407.62      395.93     13.25 o 
   5   8   6        8.08        9.64      1.75 o 
   6   8   6        0.84       -0.56      1.18 o 
  -6   9   6      227.19      237.10      5.62 o 
  -5   9   6        0.98        0.13      0.64 o 
  -4   9   6        0.47        0.56      0.55 o 
  -3   9   6        0.09        0.31      0.48 o 
  -2   9   6      472.39      470.10      9.52 o 
  -1   9   6      132.04      144.53      4.64 o 
   0   9   6      861.81      894.92     19.84 o 
   1   9   6       71.43       83.17      3.18 o 
   2   9   6      191.08      230.35     11.60 o 
   3   9   6       68.65       73.05      3.58 o 
   4   9   6        4.30        4.45      1.65 o 
   5   9   6       27.95       34.87      2.78 o 
  -6  10   6        7.57        8.84      1.15 o 
  -5  10   6       44.77       45.77      1.83 o 
  -4  10   6      391.22      370.94      7.24 o 
  -3  10   6       36.55       33.83      1.48 o 
  -2  10   6      215.17      213.49      6.52 o 
  -1  10   6        3.65        9.20      1.17 o 
   0  10   6       98.59      109.68      4.40 o 
   1  10   6       12.57       11.60      1.19 o 
   2  10   6      236.79      257.03      7.25 o 
   3  10   6       18.44       21.97      2.14 o 
   4  10   6      233.21      224.50      8.21 o 
   5  10   6       66.02       60.52      3.62 o 
  -5  11   6        5.27        4.34      1.13 o 
  -4  11   6        2.73        3.44      0.87 o 
  -3  11   6       10.77        8.77      1.28 o 
  -2  11   6      525.91      515.39     14.16 o 
  -1  11   6      190.19      184.38      5.89 o 
   0  11   6       85.05       89.78      3.94 o 
   1  11   6        0.02        0.64      0.85 o 
   2  11   6      165.01      184.63     14.71 o 
   3  11   6      101.96      120.48     11.82 o 
   4  11   6      271.55      276.29     14.60 o 
  -5  12   6      121.69      110.63      5.30 o 
  -4  12   6       85.54       75.48      4.03 o 
  -3  12   6       15.08       13.26      1.58 o 
  -2  12   6     1066.10      987.82     26.08 o 
  -1  12   6       81.41       76.03      3.65 o 
   0  12   6      984.48     1013.09     30.90 o 
   1  12   6      113.52      116.08      4.90 o 
   2  12   6       47.18       44.86      4.16 o 
   3  12   6      128.82      138.24     17.52 o 
   4  12   6       77.98       72.02      6.04 o 
  -4  13   6        0.04        0.08      1.50 o 
  -3  13   6      112.54      104.02      4.26 o 
  -2  13   6        1.52        2.09      0.99 o 
  -1  13   6      249.75      226.72      8.26 o 
   0  13   6       40.13       41.62      2.70 o 
   1  13   6      147.77      155.82      6.21 o 
   2  13   6        1.26        2.70      1.79 o 
   3  13   6        1.15        1.40      1.29 o 
  -3  14   6        6.58        7.42      1.71 o 
  -2  14   6        2.68        1.58      1.22 o 
  -1  14   6        5.77        3.40      1.24 o 
   0  14   6      119.24      114.91      5.12 o 
   1  14   6       14.48       17.06      2.12 o 
   2  14   6        1.11        2.94      1.81 o 
  -1  15   6       16.05       15.57      2.03 o 
   0  15   6        0.81        3.67      1.32 o 
   1  15   6        0.00        0.71      1.12 o 
  -8   1   7        6.40        9.99      1.28 o 
  -6   1   7        7.50        8.47      0.82 o 
  -5   1   7      786.27      670.60     12.70 o 
  -4   1   7       57.52       45.41      1.10 o 
  -3   1   7        0.03        1.12      0.39 o 
  -2   1   7       95.99       84.41      1.84 o 
  -1   1   7       51.63       40.83      1.03 o 
   0   1   7      558.92      670.58     16.16 o 
   1   1   7     1030.23     1056.18     42.61 o 
   2   1   7        8.61        9.25      1.05 o 
   3   1   7      206.84      204.17      8.32 o 
   4   1   7        0.11        2.41      0.99 o 
   5   1   7       46.21       43.03      2.88 o 
   6   1   7      119.75      107.63     10.02 o 
   7   1   7        4.39        2.46      1.28 o 
  -8   2   7       33.75       32.25      1.92 o 
  -7   2   7        3.88        5.28      0.85 o 
  -6   2   7       33.87       34.83      1.44 o 
  -5   2   7      294.46      257.33      4.41 o 
  -4   2   7      166.98      155.34      2.78 o 
  -2   2   7       19.66       22.81      0.73 o 
  -1   2   7      146.52      162.46      3.20 o 
   0   2   7        0.77        0.45      0.24 o 
   1   2   7     1957.14     1762.26     57.33 o 
   2   2   7      144.40      127.27      2.98 o 
   3   2   7      193.96      183.88      6.39 o 
   4   2   7       16.20       16.04      1.29 o 
   5   2   7       83.51       87.31      3.72 o 
   6   2   7       80.60       72.49      3.48 o 
   7   2   7       74.09       75.75      9.19 o 
  -8   3   7      109.94      104.49      3.73 o 
  -7   3   7      555.13      568.02     14.36 o 
  -6   3   7       55.32       56.01      1.69 o 
  -5   3   7      228.99      217.62      4.66 o 
  -4   3   7      223.37      199.30      3.74 o 
  -3   3   7      238.40      207.98      4.12 o 
  -2   3   7     2588.16     2650.85     43.50 o 
  -1   3   7     2928.62     2935.76     52.42 o 
   0   3   7      308.43      379.58      7.06 o 
   1   3   7        6.33        5.87      0.65 o 
   2   3   7      265.97      230.21     12.21 o 
   3   3   7      781.66      748.83     18.04 o 
   4   3   7      783.74      762.94     22.49 o 
   5   3   7       35.99       38.20      4.51 o 
   6   3   7        9.53       10.00      1.56 o 
   7   3   7       26.57       25.50      4.87 o 
  -7   4   7      114.33      112.07      4.20 o 
  -6   4   7       39.02       38.44      1.80 o 
  -5   4   7      110.03      105.72      2.32 o 
  -4   4   7      620.01      590.61     10.14 o 
  -3   4   7      458.61      418.53      8.96 o 
  -2   4   7      312.21      333.76      5.83 o 
  -1   4   7        8.69        8.37      0.69 o 
   0   4   7      138.23      125.86      2.95 o 
   1   4   7     1694.21     1500.84     35.13 o 
   2   4   7      389.94      378.35     10.71 o 
   3   4   7       54.05       51.94      2.59 o 
   4   4   7        0.24        1.02      0.85 o 
   5   4   7      152.62      151.27      5.74 o 
   6   4   7       14.54       15.90      1.87 o 
  -7   5   7        7.79       17.80      2.41 o 
  -6   5   7       27.46       35.02      2.13 o 
  -5   5   7       10.78       10.46      1.15 o 
  -4   5   7      531.15      506.17      8.80 o 
  -3   5   7       36.65       36.94      1.12 o 
  -2   5   7      131.60      141.18      2.73 o 
  -1   5   7       61.79       64.33      1.44 o 
   0   5   7       52.39       63.48      1.75 o 
   1   5   7      517.23      535.22     10.96 o 
   2   5   7      343.08      318.55      8.09 o 
   3   5   7        3.23        2.58      0.86 o 
   4   5   7      107.24      104.51      4.30 o 
   5   5   7       37.07       33.24      4.71 o 
   6   5   7       10.37        8.55      1.67 o 
  -7   6   7        0.02        2.14      0.86 o 
  -6   6   7        0.37        0.29      0.51 o 
  -5   6   7       57.38       62.63      1.95 o 
  -4   6   7        4.63        5.37      0.64 o 
  -3   6   7      902.20      867.34     14.64 o 
  -2   6   7       78.01       96.24      1.90 o 
  -1   6   7      662.40      685.79     12.80 o 
   0   6   7       28.65       24.06      1.73 o 
   1   6   7        3.22        2.80      0.47 o 
   2   6   7       40.07       40.57      1.82 o 
   3   6   7      144.41      122.08      4.73 o 
   4   6   7       55.97       56.14      3.03 o 
   5   6   7      166.79      161.48      6.23 o 
   6   6   7        1.84        3.60      2.75 o 
  -7   7   7      131.93      137.20      3.78 o 
  -6   7   7       84.76       94.85      2.63 o 
  -5   7   7      423.54      395.34      7.63 o 
  -4   7   7       16.57       16.59      0.90 o 
  -3   7   7        1.19        1.35      0.53 o 
  -2   7   7       25.70       29.22      1.02 o 
  -1   7   7      202.97      211.90      4.08 o 
   0   7   7       17.26       24.38      1.18 o 
   1   7   7     1141.76     1134.44     33.74 o 
   2   7   7       25.05       23.00      1.66 o 
   3   7   7       67.03       72.11      3.41 o 
   4   7   7       78.19       70.69      3.51 o 
   5   7   7        2.05        1.37      1.12 o 
   6   7   7      121.84      114.88      5.23 o 
  -7   8   7        9.90       11.28      1.27 o 
  -6   8   7      144.05      145.11      4.47 o 
  -5   8   7       61.00       59.22      1.96 o 
  -4   8   7      330.76      319.34      6.26 o 
  -3   8   7      246.32      234.70      4.70 o 
  -2   8   7       37.71       35.02      1.09 o 
  -1   8   7      326.05      323.78      7.59 o 
   0   8   7      143.93      136.11      3.66 o 
   1   8   7      576.88      613.99     15.36 o 
   2   8   7      103.05      104.95      3.45 o 
   3   8   7       77.57       80.75      3.79 o 
   4   8   7        0.03        1.54      1.07 o 
   5   8   7      310.17      300.46     10.39 o 
   6   8   7        9.18       10.58      1.90 o 
  -6   9   7      252.79      259.58      5.99 o 
  -5   9   7       50.06       49.95      1.82 o 
  -4   9   7       13.24       13.44      1.01 o 
  -3   9   7      134.12      128.61      2.95 o 
  -2   9   7     1037.98      974.82     25.30 o 
  -1   9   7     1627.04     1607.63     34.92 o 
   0   9   7        0.75        1.54      0.63 o 
   1   9   7       62.95       67.97      3.24 o 
   2   9   7      122.93      132.83      5.25 o 
   3   9   7      445.87      448.47     14.22 o 
   4   9   7      536.57      524.39     20.21 o 
   5   9   7       63.22       64.62      3.71 o 
  -6  10   7       57.69       56.69      2.26 o 
  -5  10   7      277.87      260.71      5.52 o 
  -4  10   7      176.87      167.06      3.89 o 
  -3  10   7        0.12        1.84      0.88 o 
  -2  10   7        1.96        1.51      1.06 o 
  -1  10   7      973.38      988.06     25.67 o 
   0  10   7      140.52      148.60      4.51 o 
   1  10   7      547.06      559.84     17.33 o 
   2  10   7       50.15       51.77      2.96 o 
   3  10   7        0.22        0.13      1.57 o 
   4  10   7       67.79       69.28      3.77 o 
   5  10   7      101.62       95.22      4.69 o 
  -5  11   7       60.16       57.35      2.17 o 
  -4  11   7       89.80       83.31      3.60 o 
  -3  11   7       13.18       13.76      1.56 o 
  -2  11   7       13.00       12.89      1.47 o 
  -1  11   7      222.06      219.91      7.81 o 
   0  11   7      174.73      177.94      6.55 o 
   1  11   7       14.03       16.73      1.45 o 
   2  11   7      326.11      377.82     37.09 o 
   3  11   7       12.11       14.00      3.04 o 
   4  11   7       75.27       70.24      5.93 o 
  -5  12   7       26.50       23.95      2.66 o 
  -4  12   7       12.85       11.42      1.92 o 
  -3  12   7       87.57       73.73      3.34 o 
  -2  12   7       23.34       23.12      2.96 o 
  -1  12   7       48.15       50.21      2.88 o 
   0  12   7       48.03       52.98      3.00 o 
   1  12   7       19.58       25.95      2.18 o 
   2  12   7        3.76        5.90      1.35 o 
   3  12   7       21.73       20.26      3.45 o 
   4  12   7        9.62       11.98      2.91 o 
  -4  13   7        1.31        0.73      1.69 o 
  -3  13   7        9.13        7.60      1.39 o 
  -2  13   7        3.85        4.24      1.31 o 
  -1  13   7       32.25       34.63      2.50 o 
   0  13   7      124.31      122.08      5.19 o 
   1  13   7       34.28       36.85      2.90 o 
   2  13   7        3.82        3.61      1.99 o 
  -3  14   7      123.78      107.05      5.10 o 
  -2  14   7       22.87       24.20      2.41 o 
  -1  14   7       45.69       41.10      2.83 o 
   0  14   7      576.61      551.34     17.89 o 
   1  14   7      502.80      542.78     25.30 o 
   2  14   7       25.15       29.13      4.19 o 
  -1  15   7      183.96      155.46      8.92 o 
   0  15   7      107.37       94.49      6.35 o 
  -8   0   8       71.63       72.65      2.77 o 
  -7   0   8       70.14       72.36      2.64 o 
  -6   0   8      282.57      246.65      6.55 o 
  -5   0   8      304.67      303.50      7.74 o 
  -4   0   8      666.58      616.64     14.83 o 
  -2   0   8      426.13      368.73     24.37 o 
  -1   0   8      153.18      155.87      4.08 o 
   0   0   8      768.66      786.37     35.84 o 
   1   0   8      365.54      307.45     13.42 o 
   2   0   8      740.88      694.25     29.58 o 
   3   0   8      245.52      252.13     11.94 o 
   4   0   8       32.94       29.77      3.11 o 
   5   0   8      231.98      252.69     12.79 o 
   7   0   8      110.74       96.90      5.27 o 
  -8   1   8        9.02       12.89      1.67 o 
  -7   1   8      276.96      278.47      7.02 o 
  -6   1   8      160.04      173.03      3.48 o 
  -5   1   8       23.94       21.52      0.92 o 
  -4   1   8      253.69      198.69      3.45 o 
  -2   1   8      695.61      597.92     11.00 o 
  -1   1   8     3073.27     3172.17     62.94 o 
   0   1   8       31.36       50.72      1.47 o 
   1   1   8       28.28       32.60      1.19 o 
   2   1   8        2.90        5.02      0.87 o 
   3   1   8      379.05      359.06     11.54 o 
   4   1   8      311.39      302.36     10.17 o 
   5   1   8      125.87      127.38      5.43 o 
   6   1   8        6.41        6.33      1.30 o 
  -8   2   8        4.67        7.82      1.22 o 
  -7   2   8       21.01       21.04      1.39 o 
  -6   2   8       90.62       75.13      2.34 o 
  -5   2   8       16.16       17.68      0.85 o 
  -4   2   8      220.71      192.01      3.62 o 
  -3   2   8      234.24      113.07     14.87 o 
  -2   2   8       17.46       24.51      0.86 o 
  -1   2   8      202.48      249.90      5.24 o 
   0   2   8        7.96       16.56      0.85 o 
   1   2   8      471.80      440.81     11.47 o 
   2   2   8      359.73      335.39      8.39 o 
   3   2   8        2.36        5.49      1.76 o 
   4   2   8       13.20       15.53      1.34 o 
   5   2   8        0.49        0.09      0.84 o 
   6   2   8       36.33       34.84      2.42 o 
  -7   3   8       12.69       15.57      3.14 o 
  -6   3   8        2.61        4.08      0.79 o 
  -5   3   8       42.49       40.86      1.25 o 
  -4   3   8       99.99       70.10      1.67 o 
  -3   3   8      233.42      248.11      5.55 o 
  -2   3   8       69.21       69.27      1.53 o 
  -1   3   8        6.84        7.26      0.73 o 
   0   3   8      251.73      266.19      5.09 o 
   1   3   8      252.51      265.96      5.78 o 
   2   3   8       64.49       62.71      2.17 o 
   3   3   8      182.34      179.82      5.03 o 
   4   3   8        9.81       11.26      1.43 o 
   5   3   8       66.96       60.51      3.15 o 
   6   3   8       15.49       11.65      2.46 o 
  -7   4   8       54.68       45.28      2.64 o 
  -6   4   8       12.92       12.87      1.20 o 
  -5   4   8       13.91       12.03      0.78 o 
  -4   4   8      129.24      113.42      3.47 o 
  -3   4   8      210.24      201.03      4.25 o 
  -2   4   8      309.84      317.44      5.59 o 
  -1   4   8        1.19        8.94      0.62 o 
   0   4   8      272.08      268.66      5.23 o 
   1   4   8       69.21       62.70      3.39 o 
   2   4   8      221.96      195.73      6.51 o 
   3   4   8       12.51       11.04      1.37 o 
   4   4   8        4.67        2.06      1.84 o 
   5   4   8       72.61       74.88      3.66 o 
   6   4   8       29.11       26.41      3.46 o 
  -7   5   8      125.53      123.45      3.84 o 
  -6   5   8      336.26      340.84      6.94 o 
  -5   5   8        0.98        2.96      0.56 o 
  -4   5   8       89.38      100.66      2.82 o 
  -3   5   8       76.24       65.80      1.60 o 
  -2   5   8      169.82      173.38      3.28 o 
  -1   5   8     1706.29     1747.24     28.87 o 
   0   5   8       89.36      112.89      2.46 o 
   1   5   8        0.46        0.46      0.34 o 
   2   5   8       75.78       65.01      2.29 o 
   3   5   8      288.39      258.93      8.54 o 
   4   5   8      198.70      192.11      6.86 o 
   5   5   8      364.52      336.28     15.83 o 
   6   5   8        6.14        4.92      1.35 o 
  -7   6   8       79.23       85.91      3.05 o 
  -6   6   8       32.50       32.88      1.34 o 
  -5   6   8      850.11      813.60     15.31 o 
  -4   6   8      338.14      336.24      6.11 o 
  -3   6   8      551.75      527.46     10.21 o 
  -2   6   8       46.46       43.50      1.13 o 
  -1   6   8        6.63        6.06      0.54 o 
   0   6   8     1159.63     1185.61     28.61 o 
   1   6   8      771.83      691.08     22.89 o 
   2   6   8      273.31      261.30      6.91 o 
   3   6   8       98.53       96.02      4.06 o 
   4   6   8        0.06        0.64      0.92 o 
   5   6   8       91.68       94.75      4.38 o 
   6   6   8      188.97      182.59      7.12 o 
  -7   7   8       92.21      101.49      3.72 o 
  -6   7   8      181.39      175.91      4.04 o 
  -5   7   8       34.01       30.74      1.49 o 
  -4   7   8        0.04        0.58      0.47 o 
  -3   7   8        5.57        6.12      0.55 o 
  -2   7   8      223.36      220.45      4.18 o 
  -1   7   8      822.93      814.39     17.23 o 
   0   7   8      379.36      371.40      8.62 o 
   1   7   8      176.01      192.62     11.34 o 
   2   7   8        4.95        3.95      0.75 o 
   3   7   8       42.11       44.39      3.61 o 
   4   7   8      108.22      104.99      5.11 o 
   5   7   8      166.71      162.90      6.45 o 
   6   7   8        0.10        1.15      1.29 o 
  -6   8   8      240.15      226.87      5.36 o 
  -5   8   8       69.25       71.70      2.19 o 
  -4   8   8      174.50      165.97      3.68 o 
  -3   8   8       12.07       12.59      0.94 o 
  -2   8   8      231.38      216.94      3.96 o 
  -1   8   8       36.19       38.84      1.61 o 
   0   8   8     1616.75     1634.62     35.42 o 
   1   8   8      169.55      174.73      5.02 o 
   2   8   8      375.14      366.30      9.53 o 
   3   8   8        1.07        2.49      1.08 o 
   4   8   8        4.33        5.25      1.39 o 
   5   8   8      169.09      177.71      6.98 o 
  -6   9   8      176.52      173.05      4.43 o 
  -5   9   8        4.04        5.06      1.07 o 
  -4   9   8       40.43       35.77      1.47 o 
  -3   9   8       72.25       67.89      1.93 o 
  -2   9   8        0.12        0.20      0.77 o 
  -1   9   8       55.96       62.26      2.19 o 
   0   9   8       22.23       23.47      1.44 o 
   1   9   8       32.38       36.64      1.82 o 
   2   9   8        3.68        8.16      1.36 o 
   3   9   8      232.55      240.46      8.45 o 
   4   9   8        7.22        5.33      1.38 o 
   5   9   8       48.10       46.04      3.20 o 
  -6  10   8        4.38        4.18      1.10 o 
  -5  10   8        0.35        1.15      0.97 o 
  -4  10   8        2.45        2.67      0.77 o 
  -3  10   8      180.88      167.55      5.58 o 
  -2  10   8        7.25        7.48      1.17 o 
  -1  10   8      115.94      119.47      4.19 o 
   0  10   8       71.09       77.29      3.45 o 
   1  10   8       46.82       50.05      2.23 o 
   2  10   8       85.08      100.94      5.59 o 
   3  10   8       32.57       34.09      3.95 o 
   4  10   8       15.02       17.13      3.49 o 
   5  10   8        0.87        0.92      1.09 o 
  -5  11   8       96.77       94.91      2.87 o 
  -4  11   8        0.17        0.64      0.97 o 
  -3  11   8       83.22       79.01      3.42 o 
  -2  11   8      254.95      233.67      7.20 o 
  -1  11   8      407.86      400.22     13.09 o 
   0  11   8      195.89      201.66      7.26 o 
   1  11   8        3.60        3.71      0.90 o 
   2  11   8       31.32       29.33      2.41 o 
   3  11   8      143.23      143.32      8.77 o 
   4  11   8      124.45      118.58      8.09 o 
  -4  12   8      578.08      486.37     17.05 o 
  -3  12   8      243.24      214.81      6.97 o 
  -2  12   8       10.96        5.93      1.17 o 
  -1  12   8      224.00      212.65      7.76 o 
   0  12   8        0.18        1.22      0.94 o 
   1  12   8      598.21      677.81     30.35 o 
   2  12   8      265.05      267.86     24.73 o 
   3  12   8        6.12        4.48      2.16 o 
  -4  13   8        4.73        5.34      2.28 o 
  -3  13   8       13.14       14.43      2.09 o 
  -2  13   8        5.45        3.03      1.38 o 
  -1  13   8        6.69        5.25      1.33 o 
   0  13   8       37.07       39.09      2.69 o 
   1  13   8       74.60       81.07      5.90 o 
   2  13   8        0.71        2.34      1.68 o 
  -2  14   8        0.85       -0.67      1.02 o 
  -1  14   8       24.68       25.33      2.43 o 
   0  14   8      257.96      245.82      9.05 o 
   1  14   8        8.90        6.04      2.24 o 
  -8   1   9       57.75       61.66      2.27 o 
  -7   1   9      118.46      126.28      3.44 o 
  -6   1   9      454.34      424.18      7.54 o 
  -5   1   9       31.52       32.96      1.57 o 
  -4   1   9       33.80       39.06      1.15 o 
  -3   1   9      153.08      163.09      4.42 o 
  -2   1   9     1155.15     1051.06     19.10 o 
  -1   1   9      954.05      908.35     19.40 o 
   0   1   9     1591.78     1628.88     39.97 o 
   1   1   9      849.68      915.31     28.99 o 
   2   1   9       16.36       18.03      1.51 o 
   3   1   9      426.29      422.00     13.46 o 
   4   1   9      319.92      317.08     10.69 o 
   5   1   9       53.39       52.05      4.72 o 
   6   1   9        1.73        1.17      0.93 o 
  -7   2   9       30.68       29.75      1.28 o 
  -6   2   9      115.10      102.87      2.51 o 
  -5   2   9      665.43      604.01     10.43 o 
  -4   2   9       54.13       56.21      1.54 o 
  -3   2   9      395.00      373.59      7.28 o 
  -2   2   9      397.49      399.48      7.54 o 
  -1   2   9       26.35       29.23      1.12 o 
   0   2   9      117.09       85.15      2.68 o 
   1   2   9      423.54      399.65      9.43 o 
   2   2   9      505.87      476.19     11.71 o 
   3   2   9      101.37      101.01      3.25 o 
   4   2   9       32.22       34.42      2.23 o 
   5   2   9        2.09        3.50      1.13 o 
   6   2   9      238.65      233.53     19.92 o 
  -7   3   9       81.33       83.16      3.15 o 
  -6   3   9      392.40      385.34      7.83 o 
  -5   3   9        0.28        1.22      0.47 o 
  -4   3   9        1.71        0.69      0.42 o 
  -3   3   9      165.66      137.51      2.73 o 
  -2   3   9        9.27        7.52      0.55 o 
  -1   3   9      511.18      500.10      9.30 o 
   0   3   9     1903.69     1838.80     39.94 o 
   1   3   9      617.06      577.14     13.83 o 
   2   3   9      247.80      270.82      7.03 o 
   3   3   9       50.67       47.71      2.54 o 
   4   3   9      372.22      378.33     12.00 o 
   5   3   9       89.86       92.60      4.85 o 
   6   3   9       63.62       56.43      4.32 o 
  -7   4   9        0.23       -0.08      0.60 o 
  -6   4   9       20.61       21.04      1.12 o 
  -5   4   9      117.94      126.84      2.72 o 
  -4   4   9     1123.83     1070.20     17.99 o 
  -3   4   9      402.76      387.62      6.83 o 
  -2   4   9       94.40      104.81      2.36 o 
  -1   4   9      499.19      570.64     10.58 o 
   0   4   9        0.57        0.94      0.27 o 
   1   4   9      594.16      542.87     11.40 o 
   2   4   9      857.35      836.63     24.43 o 
   3   4   9        7.59        6.24      1.19 o 
   4   4   9       29.43       28.71      2.31 o 
   5   4   9       35.79       35.51      2.60 o 
   6   4   9       32.39       34.75      2.61 o 
  -7   5   9       56.56       54.01      1.86 o 
  -6   5   9       19.23       24.95      1.27 o 
  -5   5   9      285.33      269.70      5.10 o 
  -4   5   9        2.54        3.46      0.62 o 
  -3   5   9      265.94      233.62      4.36 o 
  -2   5   9       21.81       14.55      0.81 o 
  -1   5   9      192.57      179.51      3.36 o 
   0   5   9      475.48      503.57     10.78 o 
   1   5   9      387.86      360.67      9.06 o 
   2   5   9      824.01      780.11     22.97 o 
   3   5   9       70.42       69.41      4.59 o 
   4   5   9        8.23        9.26      1.49 o 
   5   5   9       38.59       40.53      2.80 o 
   6   5   9      123.70      109.27      4.94 o 
  -7   6   9       28.89       27.61      1.51 o 
  -6   6   9       33.47       28.27      1.39 o 
  -5   6   9      604.04      568.21     10.97 o 
  -4   6   9       14.46       17.82      0.96 o 
  -3   6   9        4.17        8.55      0.65 o 
  -2   6   9       16.80       17.06      0.77 o 
  -1   6   9        2.61        1.95      0.44 o 
   0   6   9      271.25      262.60      6.90 o 
   1   6   9      870.01      808.08     31.63 o 
   2   6   9       16.55       15.95      1.63 o 
   3   6   9      166.64      168.03      6.16 o 
   4   6   9        5.61        5.03      1.45 o 
   5   6   9        1.68        0.61      1.87 o 
   6   6   9      136.64      143.47      8.11 o 
  -7   7   9       21.69       22.88      1.65 o 
  -6   7   9       51.77       52.88      1.67 o 
  -5   7   9      348.73      340.73      6.43 o 
  -4   7   9       31.13       28.90      1.18 o 
  -3   7   9      215.01      201.07      3.86 o 
  -2   7   9      420.11      404.52      7.24 o 
  -1   7   9       55.03       54.11      1.74 o 
   0   7   9     1109.56     1101.03     24.10 o 
   1   7   9        3.47        3.22      0.85 o 
   2   7   9       80.76       72.38      3.36 o 
   3   7   9      235.98      226.11      7.89 o 
   4   7   9      382.22      372.14     12.20 o 
   5   7   9        6.37        6.98      1.59 o 
  -6   8   9       38.21       37.02      1.86 o 
  -5   8   9       48.43       52.27      1.85 o 
  -4   8   9      229.36      206.76      5.44 o 
  -3   8   9       63.23       67.94      1.93 o 
  -2   8   9      408.82      408.02      6.94 o 
  -1   8   9       21.38       22.40      1.50 o 
   0   8   9       80.98       89.72      2.98 o 
   1   8   9      374.78      388.51     12.47 o 
   2   8   9      380.60      372.79     17.57 o 
   3   8   9       23.36       22.47      2.34 o 
   4   8   9       30.34       26.28      2.41 o 
   5   8   9        0.05       -0.24      1.09 o 
  -6   9   9      225.20      228.49      6.34 o 
  -5   9   9       32.84       29.32      1.45 o 
  -4   9   9        0.19        0.79      0.58 o 
  -3   9   9       22.36       23.92      1.25 o 
  -2   9   9       49.36       42.62      2.24 o 
  -1   9   9      354.21      327.52      7.85 o 
   0   9   9      201.75      196.26      6.60 o 
   1   9   9        0.03        1.74      0.89 o 
   2   9   9       22.62       24.53      3.16 o 
   3   9   9        0.07       -1.18      1.45 o 
   4   9   9       93.89       91.47      4.46 o 
   5   9   9       11.13       12.07      2.01 o 
  -6  10   9       65.77       59.47      3.29 o 
  -5  10   9       15.88       12.98      1.29 o 
  -4  10   9      154.22      135.21      4.77 o 
  -3  10   9      515.55      452.50     13.32 o 
  -2  10   9       30.80       27.81      1.98 o 
  -1  10   9      109.88      106.89      4.44 o 
   0  10   9      132.49      123.84      3.99 o 
   1  10   9       10.05       10.77      1.56 o 
   2  10   9      515.86      518.53     23.81 o 
   3  10   9      157.67      148.24      8.98 o 
   4  10   9       12.91       15.23      3.46 o 
  -5  11   9       10.25       10.07      1.45 o 
  -4  11   9       29.96       30.77      2.25 o 
  -3  11   9        0.01        1.33      0.95 o 
  -2  11   9        5.34        5.68      1.22 o 
  -1  11   9       74.03       68.23      3.42 o 
   0  11   9       14.97       14.97      1.71 o 
   1  11   9      148.89      158.52     15.12 o 
   2  11   9        0.03        1.21      1.60 o 
   3  11   9       10.74       12.21      2.92 o 
   4  11   9        5.50        8.90      2.73 o 
  -4  12   9        6.27        4.88      1.54 o 
  -3  12   9        2.67        2.86      1.15 o 
  -2  12   9      101.48       92.53      3.80 o 
  -1  12   9       45.82       46.30      4.31 o 
   0  12   9       16.90       18.13      1.97 o 
   1  12   9      317.59      332.17     16.16 o 
   2  12   9       27.84       28.24      3.48 o 
   3  12   9       13.16       11.92      2.90 o 
  -3  13   9       97.35       84.47      4.37 o 
  -2  13   9      107.78       99.27      4.67 o 
  -1  13   9       49.83       52.36      3.15 o 
   0  13   9      196.83      185.06      7.12 o 
   1  13   9       18.89       25.81      3.63 o 
  -2  14   9       94.16       81.07      4.24 o 
  -1  14   9       19.25       16.61      2.08 o 
   0  14   9      155.05      151.01      7.47 o 
   1  14   9       13.78       14.40      2.93 o 
  -7   0  10       22.51       22.94      1.91 o 
  -6   0  10        0.10       -0.32      0.79 o 
  -5   0  10      314.74      256.38      8.03 o 
  -4   0  10      931.39      889.97     25.61 o 
  -3   0  10        0.32        0.84      0.56 o 
  -1   0  10      291.72      292.07      8.80 o 
   0   0  10        5.43        3.91      1.42 o 
   1   0  10       89.92       62.15      3.70 o 
   2   0  10      145.66      136.43      7.10 o 
   3   0  10      596.04      604.65     26.66 o 
   4   0  10        4.14        4.21      1.79 o 
   5   0  10        6.89        6.30      2.30 o 
  -7   1  10       41.79       42.64      1.52 o 
  -6   1  10      397.43      381.88      7.47 o 
  -5   1  10      674.74      624.33     11.69 o 
  -4   1  10      269.57      233.67      4.72 o 
  -3   1  10        3.95        4.46      0.50 o 
  -2   1  10      146.18      151.10      3.51 o 
  -1   1  10      566.87      547.10     11.27 o 
   0   1  10      744.70      715.98     19.56 o 
   1   1  10      777.86      702.43     21.04 o 
   2   1  10     1400.15     1343.17     60.25 o 
   3   1  10       12.17       15.67      2.35 o 
   4   1  10       65.81       67.44      3.55 o 
   5   1  10      219.51      243.07     12.80 o 
   6   1  10       22.87       20.28      8.37 o 
  -7   2  10        5.13        6.02      0.75 o 
  -6   2  10       26.44       25.37      1.20 o 
  -5   2  10       15.66       10.54      0.76 o 
  -4   2  10      759.68      720.77     12.29 o 
  -3   2  10     1076.99     1034.29     18.89 o 
  -2   2  10        2.61        4.34      0.57 o 
  -1   2  10       41.75       35.67      1.22 o 
   0   2  10      445.14      486.29     13.92 o 
   1   2  10      152.17      154.96      5.53 o 
   2   2  10      391.87      380.44      9.59 o 
   3   2  10       86.67       87.35      3.03 o 
   4   2  10       33.32       32.42      2.24 o 
   5   2  10       11.62       13.30      1.77 o 
   6   2  10       18.98       19.57      3.74 o 
  -7   3  10       29.39       31.02      1.35 o 
  -6   3  10       11.57       10.86      0.85 o 
  -5   3  10      175.02      154.07      3.16 o 
  -4   3  10      238.87      234.28      4.42 o 
  -3   3  10        0.87        5.13      0.59 o 
  -2   3  10       24.42       29.95      1.06 o 
  -1   3  10      116.27      144.61      3.04 o 
   0   3  10        5.93        8.30      1.09 o 
   1   3  10        6.86       11.23      0.78 o 
   2   3  10      699.04      716.22     17.36 o 
   3   3  10      164.93      165.63      5.99 o 
   4   3  10        7.86        5.15      1.25 o 
   5   3  10        6.25        6.57      1.46 o 
   6   3  10        0.01        0.91      1.11 o 
  -7   4  10       20.67       22.34      1.36 o 
  -6   4  10        4.26        4.26      0.97 o 
  -5   4  10        5.02        6.22      0.86 o 
  -4   4  10     2859.75     2734.29     45.10 o 
  -3   4  10      174.96      187.38      3.61 o 
  -2   4  10        0.23        2.80      0.45 o 
  -1   4  10       40.97       47.53      1.35 o 
   0   4  10       64.83       68.64      1.79 o 
   1   4  10     1128.46     1103.06     22.81 o 
   2   4  10      706.32      695.63     20.66 o 
   3   4  10       11.20       10.19      1.55 o 
   4   4  10       98.70      104.07      4.50 o 
   5   4  10        0.49        1.41      1.43 o 
   6   4  10       16.14       13.20      4.11 o 
  -7   5  10        0.21       -0.60      0.60 o 
  -6   5  10      146.05      138.19      3.34 o 
  -5   5  10      245.74      243.83      4.70 o 
  -4   5  10        2.45        1.13      0.51 o 
  -3   5  10      107.54       88.97      2.04 o 
  -2   5  10      179.18      205.24      4.22 o 
  -1   5  10      320.62      294.34      5.27 o 
   0   5  10      214.10      203.98      4.71 o 
   1   5  10      962.43      907.58     21.73 o 
   2   5  10      400.31      382.56     11.94 o 
   3   5  10        1.17        0.45      0.85 o 
   4   5  10      132.05      134.06      7.07 o 
   5   5  10      323.34      332.04     11.54 o 
   6   5  10        3.41        3.48      2.32 o 
  -7   6  10       28.32       26.93      1.47 o 
  -6   6  10      123.24      122.59      3.13 o 
  -5   6  10       32.29       28.06      1.56 o 
  -4   6  10       32.86       40.08      1.34 o 
  -3   6  10      435.17      418.15      7.42 o 
  -2   6  10       53.28       60.58      1.76 o 
  -1   6  10       28.42       37.42      1.62 o 
   0   6  10      501.84      497.56     12.48 o 
   1   6  10      165.86      164.68      5.80 o 
   2   6  10      147.57      142.01      5.31 o 
   3   6  10      492.00      481.65     15.04 o 
   4   6  10        9.79        8.80      1.61 o 
   5   6  10       28.32       30.16      3.56 o 
  -7   7  10       27.05       30.11      3.02 o 
  -6   7  10      373.54      342.06      9.23 o 
  -5   7  10      102.31      111.35      2.89 o 
  -4   7  10       27.92       23.08      1.11 o 
  -3   7  10      118.07      116.24      2.39 o 
  -2   7  10      348.43      337.71      6.76 o 
  -1   7  10      179.75      167.71      4.80 o 
   0   7  10      284.39      265.26      7.08 o 
   1   7  10       67.75       72.90      5.96 o 
   2   7  10        1.27        1.61      0.93 o 
   3   7  10      284.73      265.08      9.06 o 
   4   7  10        7.74        4.52      1.42 o 
   5   7  10       38.77       39.38      2.98 o 
  -6   8  10        0.05       -0.12      1.12 o 
  -5   8  10       50.49       45.28      1.73 o 
  -4   8  10        9.74        9.43      0.98 o 
  -3   8  10      420.11      393.78      7.95 o 
  -2   8  10      216.85      207.46      5.86 o 
  -1   8  10        0.06        0.40      0.55 o 
   0   8  10       32.89       31.01      1.61 o 
   1   8  10       62.23       60.12      2.97 o 
   2   8  10       33.49       34.00      3.54 o 
   3   8  10      182.87      187.11      6.97 o 
   4   8  10       74.67       65.99      3.67 o 
   5   8  10        2.45        3.08      1.36 o 
  -6   9  10       37.14       34.25      1.80 o 
  -5   9  10       25.11       21.59      1.35 o 
  -4   9  10       19.04       20.94      1.32 o 
  -3   9  10        1.36        1.71      0.77 o 
  -2   9  10      406.88      366.60     13.49 o 
  -1   9  10      137.22      128.90      3.66 o 
   0   9  10       35.74       35.00      1.77 o 
   1   9  10       83.80       82.55      3.75 o 
   2   9  10      165.30      168.48      9.43 o 
   3   9  10       20.21       22.36      3.65 o 
   4   9  10       25.34       28.60      4.27 o 
  -5  10  10        4.94        3.66      0.87 o 
  -4  10  10      505.03      430.13     12.59 o 
  -3  10  10      300.73      252.04     10.49 o 
  -2  10  10        6.17        7.38      1.20 o 
  -1  10  10      226.79      221.78      7.83 o 
   0  10  10      198.46      199.88      5.83 o 
   1  10  10      166.48      164.16     10.94 o 
   2  10  10      624.42      608.76     27.62 o 
   3  10  10      101.08      108.27      7.37 o 
   4  10  10       38.91       36.63      4.48 o 
  -5  11  10       59.97       51.54      3.81 o 
  -4  11  10        0.07        0.63      1.19 o 
  -3  11  10        9.09        5.50      1.23 o 
  -2  11  10      187.58      170.99      6.87 o 
  -1  11  10       82.37       76.29      3.69 o 
   0  11  10       38.48       36.69      2.44 o 
   1  11  10       75.65       77.12      3.83 o 
   2  11  10       15.26       13.38      2.92 o 
   3  11  10       28.72       28.01      4.15 o 
  -4  12  10        3.56        4.01      1.57 o 
  -3  12  10       17.50       12.27      1.83 o 
  -2  12  10      176.53      155.72      6.28 o 
  -1  12  10        0.50        2.80      1.18 o 
   0  12  10      165.45      157.50      6.18 o 
   1  12  10       35.45       35.22      3.68 o 
   2  12  10       31.28       30.60      3.63 o 
   3  12  10      116.04      123.29      8.12 o 
  -3  13  10        2.82        1.23      1.20 o 
  -2  13  10       12.27       13.59      1.92 o 
  -1  13  10       61.31       57.51      3.34 o 
   0  13  10      318.51      291.83     14.85 o 
   1  13  10       15.10       17.95      3.04 o 
  -2  14  10       12.13        7.90      2.17 o 
  -1  14  10       17.02       14.48      2.52 o 
   0  14  10       73.81       74.90      5.82 o 
  -7   1  11       11.65       12.66      1.14 o 
  -6   1  11       18.20       15.82      1.34 o 
  -5   1  11      181.81      162.21      3.86 o 
  -4   1  11      244.13      229.66      5.14 o 
  -3   1  11     1760.06     1675.02     30.33 o 
  -2   1  11        3.58        4.94      0.58 o 
  -1   1  11        6.88        8.81      0.65 o 
   0   1  11       43.30       59.55      2.22 o 
   1   1  11       45.62       48.68      2.33 o 
   2   1  11        2.31        4.14      1.05 o 
   3   1  11      691.10      710.09     22.00 o 
   4   1  11      293.66      306.72     10.63 o 
   5   1  11        4.62        6.08      1.29 o 
   6   1  11       17.81       15.04      2.30 o 
  -7   2  11       55.80       55.03      1.80 o 
  -6   2  11        0.50        0.32      0.54 o 
  -5   2  11       10.52       12.63      0.82 o 
  -4   2  11       24.37       18.47      1.02 o 
  -3   2  11     3219.05     3170.91     56.91 o 
  -2   2  11       63.21       70.02      1.80 o 
  -1   2  11       14.70       19.11      0.95 o 
   0   2  11       11.22       13.62      0.81 o 
   1   2  11       77.99       66.78      2.29 o 
   2   2  11      914.36      864.12     20.82 o 
   3   2  11      223.46      219.39      6.16 o 
   4   2  11       36.04       41.31      2.60 o 
   5   2  11       97.73       96.08      7.30 o 
   6   2  11       35.97       36.94      2.75 o 
  -7   3  11       47.14       52.26      1.76 o 
  -6   3  11      112.42      118.80      2.87 o 
  -5   3  11      464.71      453.31      8.08 o 
  -4   3  11      461.98      454.37      8.74 o 
  -3   3  11      384.54      373.96      7.25 o 
  -2   3  11       13.99       12.08      0.75 o 
  -1   3  11     1005.68     1021.08     18.65 o 
   0   3  11      875.36      844.75     17.48 o 
   1   3  11      357.61      338.53      8.56 o 
   2   3  11      251.56      252.00      6.76 o 
   3   3  11      980.15     1009.44     29.66 o 
   4   3  11      130.18      132.07      6.27 o 
   5   3  11      207.29      208.92      8.50 o 
   6   3  11      108.85      107.52     11.56 o 
  -7   4  11       87.77       80.05      2.78 o 
  -6   4  11       16.39       17.26      1.04 o 
  -5   4  11      310.96      304.26      5.69 o 
  -4   4  11        0.23        2.55      0.57 o 
  -3   4  11      295.68      288.62      5.75 o 
  -2   4  11      525.98      547.62     10.30 o 
  -1   4  11       55.54       48.24      1.42 o 
   0   4  11       87.22       74.35      2.76 o 
   1   4  11      340.92      336.49     10.20 o 
   2   4  11       35.37       32.03      2.25 o 
   3   4  11       95.59       93.16      4.10 o 
   4   4  11      110.59      110.64      4.79 o 
   5   4  11       29.45       30.88      3.43 o 
  -7   5  11       31.30       27.90      1.63 o 
  -6   5  11        0.43        1.22      0.76 o 
  -5   5  11      219.05      208.62      4.16 o 
  -4   5  11       62.52       46.52      1.45 o 
  -3   5  11        0.96        0.36      0.48 o 
  -2   5  11       47.07       51.24      1.55 o 
  -1   5  11        2.24        3.99      0.55 o 
   0   5  11       24.42       22.66      1.11 o 
   1   5  11       42.15       45.21      3.57 o 
   2   5  11       32.64       30.06      2.10 o 
   3   5  11       50.10       50.87      2.92 o 
   4   5  11       28.22       27.49      2.47 o 
   5   5  11       10.90       10.08      1.79 o 
  -7   6  11        0.06        3.08      0.96 o 
  -6   6  11        1.62        0.95      0.96 o 
  -5   6  11        9.49        9.01      1.00 o 
  -4   6  11        1.22        1.51      0.56 o 
  -3   6  11      433.84      411.34      8.01 o 
  -2   6  11      251.29      220.57      4.20 o 
  -1   6  11      143.70      133.92      3.41 o 
   0   6  11        7.46        9.18      0.89 o 
   1   6  11       21.19       18.64      2.50 o 
   2   6  11       55.52       61.02      3.07 o 
   3   6  11       18.26       20.93      2.76 o 
   4   6  11       46.70       44.64      2.98 o 
   5   6  11       19.95       19.53      2.35 o 
  -6   7  11        3.66        2.62      0.79 o 
  -5   7  11      200.42      189.59      4.32 o 
  -4   7  11       89.98       88.57      2.42 o 
  -3   7  11      199.78      192.93      3.86 o 
  -2   7  11       11.30       10.04      0.94 o 
  -1   7  11      299.32      303.28      8.05 o 
   0   7  11      194.06      195.57      5.49 o 
   1   7  11        0.28        0.68      0.98 o 
   2   7  11        6.47        9.04      2.30 o 
   3   7  11      260.92      278.10      9.53 o 
   4   7  11        0.77       -0.69      1.02 o 
   5   7  11       19.12       21.78      2.60 o 
  -6   8  11       17.60       17.08      1.46 o 
  -5   8  11      185.73      179.14      4.66 o 
  -4   8  11        2.93        3.85      0.89 o 
  -3   8  11      454.14      443.98      9.93 o 
  -2   8  11      533.13      476.57     12.26 o 
  -1   8  11        2.98        4.26      0.80 o 
   0   8  11        0.60        1.43      0.65 o 
   1   8  11      656.74      611.04     19.02 o 
   2   8  11      103.79       89.05      6.08 o 
   3   8  11      332.23      319.57     16.10 o 
   4   8  11       84.43       85.83      4.31 o 
   5   8  11      110.01      110.94      8.21 o 
  -6   9  11       52.00       58.76      2.55 o 
  -5   9  11      171.74      153.12      3.92 o 
  -4   9  11        2.30        2.84      0.79 o 
  -3   9  11        0.19        0.20      0.82 o 
  -2   9  11      101.83       93.97      4.12 o 
  -1   9  11      589.18      562.44     14.34 o 
   0   9  11      107.39       98.07      4.17 o 
   1   9  11        9.97        8.71      1.37 o 
   2   9  11       28.26       20.32      3.22 o 
   3   9  11       29.57       21.94      3.71 o 
   4   9  11      209.12      179.99     10.81 o 
  -5  10  11       32.11       27.97      1.93 o 
  -4  10  11      100.36       86.49      4.72 o 
  -3  10  11        2.96        2.22      1.01 o 
  -2  10  11       85.20       79.35      5.13 o 
  -1  10  11       62.31       65.22      2.69 o 
   0  10  11        3.30        1.67      1.13 o 
   1  10  11       88.70       91.23      4.19 o 
   2  10  11        6.37        9.37      2.45 o 
   3  10  11        1.83       -0.56      1.58 o 
   4  10  11       44.18       45.32      4.87 o 
  -4  11  11       23.27       21.11      2.42 o 
  -3  11  11        0.17       -0.08      0.89 o 
  -2  11  11        8.37        5.64      1.35 o 
  -1  11  11      107.78       97.31      4.37 o 
   0  11  11       27.03       22.48      2.98 o 
   1  11  11      297.23      281.46     17.90 o 
   2  11  11       10.91        7.59      2.45 o 
   3  11  11        3.17        2.47      1.96 o 
  -4  12  11        5.32        5.69      1.95 o 
  -3  12  11       95.11       80.13      4.20 o 
  -2  12  11        5.65        3.01      1.22 o 
  -1  12  11       10.87        7.81      1.81 o 
   0  12  11       54.20       50.72      4.47 o 
   1  12  11      122.98      135.68      8.06 o 
   2  12  11       17.07       15.48      3.10 o 
  -3  13  11       39.91       37.41      3.98 o 
  -2  13  11        7.07        5.74      1.51 o 
  -1  13  11      177.65      172.38      8.01 o 
   0  13  11       48.02       49.36      4.56 o 
  -7   0  12      256.21      255.37      8.35 o 
  -6   0  12       44.01       46.09      2.41 o 
  -5   0  12      162.27      146.59      5.09 o 
  -4   0  12       24.88       28.20      2.72 o 
  -3   0  12      398.54      402.05     13.87 o 
  -2   0  12     6287.92     6293.49    176.54 o 
  -1   0  12       83.45       94.03      3.45 o 
   0   0  12      443.99      416.83     18.13 o 
   1   0  12      551.50      508.97     22.13 o 
   2   0  12      152.42      150.22      7.96 o 
   3   0  12     1758.44     1825.59     76.84 o 
   4   0  12      140.89      142.66      8.46 o 
   6   0  12      191.46      164.37      8.26 o 
  -7   1  12       72.94       72.81      2.67 o 
  -6   1  12       71.27       72.21      2.22 o 
  -5   1  12      101.08       97.64      2.66 o 
  -4   1  12      205.33      194.80      4.51 o 
  -3   1  12       73.84       83.30      2.37 o 
  -2   1  12     1737.21     1778.67     32.16 o 
  -1   1  12        1.33        2.53      0.47 o 
   0   1  12      120.05      116.87      6.86 o 
   1   1  12      177.67      179.85     11.98 o 
   2   1  12       60.92       59.87      3.81 o 
   3   1  12       28.68       30.27      2.43 o 
   4   1  12      476.69      515.80     16.80 o 
   5   1  12        4.08        4.35      1.26 o 
  -7   2  12       35.93       51.04      3.24 o 
  -6   2  12        7.22        8.59      1.14 o 
  -5   2  12       50.90       48.41      1.72 o 
  -4   2  12       91.09       95.53      2.40 o 
  -3   2  12      131.55      130.99      2.97 o 
  -2   2  12      168.32      178.12      3.77 o 
  -1   2  12        2.22        5.45      0.56 o 
   0   2  12       14.72       12.87      0.99 o 
   1   2  12       20.21       17.15      1.25 o 
   2   2  12        1.62        1.82      0.72 o 
   3   2  12      238.11      234.38      6.59 o 
   4   2  12        0.49        1.43      1.21 o 
   5   2  12       43.39       41.69      2.89 o 
  -7   3  12       57.45       53.55      1.84 o 
  -6   3  12        4.30        3.63      0.93 o 
  -5   3  12       13.71       14.75      1.30 o 
  -4   3  12       76.43       75.37      2.06 o 
  -3   3  12      128.20      117.87      2.76 o 
  -2   3  12      382.73      363.04      7.05 o 
  -1   3  12       60.06       53.02      1.53 o 
   0   3  12       40.10       47.48      1.84 o 
   1   3  12       41.68       39.18      1.74 o 
   2   3  12        0.14        0.84      0.68 o 
   3   3  12        6.38        9.76      2.46 o 
   4   3  12       65.31       67.72      4.14 o 
   5   3  12       93.42       95.47      4.91 o 
  -7   4  12       87.18       87.98      2.72 o 
  -6   4  12       12.01       13.02      0.94 o 
  -5   4  12       60.57       55.73      1.67 o 
  -4   4  12        9.44       11.85      0.90 o 
  -3   4  12       30.01       24.96      1.15 o 
  -2   4  12      179.74      176.25      3.76 o 
  -1   4  12      293.33      258.15      5.83 o 
   0   4  12       75.62       71.67      2.76 o 
   1   4  12       30.30       35.09      2.30 o 
   2   4  12       90.57       88.73      3.86 o 
   3   4  12       36.89       41.00      2.67 o 
   4   4  12       28.84       26.93      2.71 o 
   5   4  12        1.91        5.45      1.56 o 
  -7   5  12        3.03        1.63      0.78 o 
  -6   5  12      235.25      243.86      5.32 o 
  -5   5  12      226.85      224.62      4.44 o 
  -4   5  12      500.69      490.66      9.49 o 
  -3   5  12       69.69       65.16      1.89 o 
  -2   5  12      898.70      913.48     16.86 o 
  -1   5  12       80.25       80.00      2.07 o 
   0   5  12      816.66      851.95     20.83 o 
   1   5  12      428.38      418.05     18.95 o 
   2   5  12        8.44        9.40      1.37 o 
   3   5  12       99.69      100.34      4.42 o 
   4   5  12      463.14      473.75     15.20 o 
   5   5  12       43.66       42.52      3.53 o 
  -6   6  12       75.16       70.59      2.25 o 
  -5   6  12       70.18       72.28      2.20 o 
  -4   6  12      398.23      401.11      7.95 o 
  -3   6  12      230.08      237.09      4.96 o 
  -2   6  12     1002.46      991.32     16.78 o 
  -1   6  12      489.98      444.07      8.65 o 
   0   6  12      227.47      231.76      8.17 o 
   1   6  12      202.44      181.54      9.42 o 
   2   6  12      581.26      555.13     25.20 o 
   3   6  12      175.83      168.90      6.47 o 
   4   6  12      179.81      186.48      7.14 o 
   5   6  12        0.57       -1.08      1.11 o 
  -6   7  12       68.54       61.38      2.12 o 
  -5   7  12        8.56        8.72      0.95 o 
  -4   7  12       68.51       67.57      2.03 o 
  -3   7  12      237.50      210.81      4.18 o 
  -2   7  12        2.81        5.30      0.72 o 
  -1   7  12       16.60       19.06      1.35 o 
   0   7  12       44.23       47.80      2.57 o 
   1   7  12       19.60       16.35      2.57 o 
   2   7  12        1.90        2.72      1.78 o 
   3   7  12        3.32        4.53      2.22 o 
   4   7  12        3.00        0.83      1.14 o 
   5   7  12       39.83       37.28      3.06 o 
  -6   8  12        1.80        0.70      0.87 o 
  -5   8  12        0.02       -0.61      0.61 o 
  -4   8  12       21.04       19.14      2.11 o 
  -3   8  12        5.15        6.39      0.97 o 
  -2   8  12      118.30       98.66      3.71 o 
  -1   8  12       60.94       59.10      2.37 o 
   0   8  12       35.98       36.45      2.92 o 
   1   8  12       13.85       11.84      2.33 o 
   2   8  12       39.04       34.65      3.88 o 
   3   8  12      113.99      105.69      7.27 o 
   4   8  12        2.97        2.40      2.02 o 
  -5   9  12       12.07       12.43      1.22 o 
  -4   9  12       14.09       11.22      1.09 o 
  -3   9  12       18.57       14.75      1.62 o 
  -2   9  12       50.20       50.27      2.09 o 
  -1   9  12       41.01       36.40      2.15 o 
   0   9  12       27.09       27.93      2.10 o 
   1   9  12       18.61       12.96      2.61 o 
   2   9  12      135.83      127.41      7.96 o 
   3   9  12        4.45        4.75      2.45 o 
   4   9  12        0.70        0.73      1.98 o 
  -5  10  12        9.00        7.03      1.12 o 
  -4  10  12      239.05      201.83      6.80 o 
  -3  10  12       30.76       28.42      2.09 o 
  -2  10  12        0.79        1.21      0.95 o 
  -1  10  12        2.83        3.90      0.96 o 
   0  10  12       25.42       25.95      2.14 o 
   1  10  12       27.36       27.50      3.44 o 
   2  10  12      204.55      202.47     11.22 o 
   3  10  12        0.37        0.48      1.66 o 
  -4  11  12      114.84       95.62      4.84 o 
  -3  11  12       17.35       13.88      1.70 o 
  -2  11  12       75.50       72.44      3.77 o 
  -1  11  12      281.43      255.53      9.08 o 
   0  11  12      416.40      380.09     14.09 o 
   1  11  12       55.24       51.39      4.50 o 
   2  11  12        0.08       -1.24      1.51 o 
   3  11  12        1.50        4.14      2.13 o 
  -3  12  12      127.31      101.77      4.91 o 
  -2  12  12      223.77      199.01      7.67 o 
  -1  12  12        8.92        7.75      1.56 o 
   0  12  12        8.54       11.08      2.57 o 
   2  12  12      132.22      116.71      7.73 o 
  -2  13  12        2.96        3.19      1.33 o 
  -1  13  12       15.26       13.33      2.80 o 
   0  13  12       12.75       12.27      2.70 o 
  -7   1  13       19.91       24.96      1.74 o 
  -6   1  13       19.98       18.12      1.33 o 
  -5   1  13        0.04        0.67      0.58 o 
  -4   1  13        0.10       -0.01      0.58 o 
  -3   1  13       95.16       93.42      2.35 o 
  -2   1  13       51.52       53.68      1.62 o 
  -1   1  13      253.79      261.22      5.22 o 
   0   1  13        3.35        1.16      0.86 o 
   1   1  13        6.75        6.07      0.85 o 
   2   1  13        3.60        4.25      1.22 o 
   3   1  13       25.69       26.54      2.38 o 
   4   1  13        0.98        2.37      1.11 o 
   5   1  13      100.50       98.75     12.02 o 
  -7   2  13      781.23      736.92     15.46 o 
  -6   2  13       14.87       14.27      1.27 o 
  -5   2  13       73.12       73.96      2.26 o 
  -4   2  13      567.24      551.66     10.52 o 
  -3   2  13        1.89        2.29      0.56 o 
  -2   2  13      383.93      398.25      7.70 o 
  -1   2  13     1021.58     1079.82     19.77 o 
   0   2  13      229.53      207.35      9.34 o 
   1   2  13      395.48      388.95     11.73 o 
   2   2  13      440.73      436.98     11.15 o 
   3   2  13       33.47       31.16      2.31 o 
   4   2  13      281.78      297.73     10.11 o 
   5   2  13        5.26        3.39      1.38 o 
  -7   3  13      150.70      146.72      3.86 o 
  -6   3  13      229.90      231.12      5.43 o 
  -5   3  13      183.53      184.38      4.09 o 
  -4   3  13      414.00      386.41      7.64 o 
  -3   3  13      294.35      296.58      5.97 o 
  -2   3  13      173.52      180.31      3.86 o 
  -1   3  13     2011.72     2049.03     41.74 o 
   0   3  13       78.58       76.50      3.18 o 
   1   3  13      106.87      110.77      5.42 o 
   2   3  13      112.22      113.54      3.71 o 
   3   3  13        1.18        0.84      1.02 o 
   4   3  13      466.50      477.55     15.27 o 
   5   3  13      155.05      178.03     15.69 o 
  -7   4  13        5.16        2.66      1.39 o 
  -6   4  13        1.34        2.16      0.71 o 
  -5   4  13       24.03       23.12      1.28 o 
  -4   4  13      171.61      178.57      3.96 o 
  -3   4  13       76.86       80.60      2.18 o 
  -2   4  13       33.61       45.73      1.52 o 
  -1   4  13       41.74       33.46      1.46 o 
   0   4  13       36.57       31.62      1.58 o 
   1   4  13      130.96      128.20      4.79 o 
   2   4  13      123.09      112.34      4.62 o 
   3   4  13       73.58       77.67      3.83 o 
   4   4  13        2.30        2.43      1.54 o 
   5   4  13       32.10       35.17      3.92 o 
  -6   5  13       48.10       42.18      1.89 o 
  -5   5  13       37.88       36.39      1.51 o 
  -4   5  13       16.57       19.19      1.17 o 
  -3   5  13        2.03        1.93      0.61 o 
  -2   5  13      317.38      304.32      6.11 o 
  -1   5  13      157.98      151.17      3.39 o 
   0   5  13       24.91       28.72      1.56 o 
   1   5  13       89.42       86.90      5.56 o 
   2   5  13       11.08        9.40      2.29 o 
   3   5  13       17.70       19.94      2.36 o 
   4   5  13        0.01        1.14      1.20 o 
   5   5  13        2.35        2.41      1.40 o 
  -6   6  13       61.34       63.55      2.17 o 
  -5   6  13       17.74       15.79      1.12 o 
  -4   6  13       29.20       27.35      1.34 o 
  -3   6  13       69.36       58.39      1.83 o 
  -2   6  13        2.86        4.06      0.70 o 
  -1   6  13        3.35        1.15      0.56 o 
   0   6  13       92.92       91.12      4.93 o 
   1   6  13        2.81        2.36      1.61 o 
   2   6  13        3.39        5.60      2.06 o 
   3   6  13       77.62       75.05      3.83 o 
   4   6  13       80.78       81.63      4.76 o 
  -6   7  13        0.33       -0.47      1.05 o 
  -5   7  13      139.58      139.03      3.85 o 
  -4   7  13       25.15       23.76      1.31 o 
  -3   7  13        3.45        4.85      0.70 o 
  -2   7  13       70.61       69.95      2.06 o 
  -1   7  13      162.86      163.52      4.85 o 
   0   7  13       49.44       51.73      2.76 o 
   1   7  13      112.58      110.10      6.72 o 
   2   7  13        9.39        7.72      2.39 o 
   3   7  13       44.76       45.84      4.69 o 
   4   7  13      102.33       98.60      4.76 o 
  -6   8  13       32.05       32.12      2.14 o 
  -5   8  13        4.61        5.15      0.90 o 
  -4   8  13      109.59      104.44      3.14 o 
  -3   8  13      405.06      398.98      9.20 o 
  -2   8  13      357.25      348.40      9.37 o 
  -1   8  13       16.52       18.10      1.43 o 
   0   8  13        0.04       -0.33      0.84 o 
   1   8  13      160.24      155.31      8.76 o 
   2   8  13      194.00      182.94     10.35 o 
   3   8  13      168.34      158.19      9.68 o 
   4   8  13        0.24        2.02      2.08 o 
  -5   9  13       93.75       86.57      3.58 o 
  -4   9  13       26.53       20.18      2.41 o 
  -3   9  13       72.74       65.59      3.61 o 
  -2   9  13      135.78      120.28      4.02 o 
  -1   9  13       87.48       89.80      3.25 o 
   0   9  13      127.94      120.03      4.96 o 
   1   9  13       77.88       72.14      5.40 o 
   2   9  13       39.01       36.09      4.04 o 
   3   9  13        4.30        3.59      2.27 o 
  -4  10  13       57.75       50.20      3.43 o 
  -3  10  13       72.68       63.27      5.92 o 
  -2  10  13        0.05        1.02      1.86 o 
  -1  10  13       79.35       78.18      3.81 o 
   0  10  13        0.33        0.58      0.98 o 
   1  10  13       32.65       30.43      3.59 o 
   2  10  13       33.21       31.04      3.87 o 
   3  10  13       60.56       53.64      5.19 o 
  -4  11  13       45.60       37.08      2.97 o 
  -3  11  13        0.77        0.41      1.00 o 
  -2  11  13        0.59        0.60      1.14 o 
  -1  11  13       10.52       13.82      2.81 o 
   0  11  13       39.91       33.99      2.49 o 
   1  11  13       40.04       40.02      4.06 o 
   2  11  13        2.45        0.78      1.60 o 
  -3  12  13       46.64       39.70      2.99 o 
  -2  12  13       34.80       35.03      2.69 o 
  -1  12  13       25.88       25.56      3.76 o 
   0  12  13       24.39       33.30      3.58 o 
   1  12  13       36.39       32.46      3.60 o 
  -7   0  14       13.57       14.76      3.12 o 
  -6   0  14      262.00      254.64      8.33 o 
  -5   0  14       66.43       78.58      3.40 o 
  -4   0  14      542.34      566.71     16.92 o 
  -3   0  14     1291.22     1294.80     37.19 o 
  -2   0  14      232.01      245.54      7.87 o 
  -1   0  14      117.31      121.94      4.41 o 
   0   0  14        0.51        0.75      1.27 o 
   1   0  14      684.97      613.90     26.70 o 
   2   0  14      275.32      273.82     13.35 o 
   3   0  14      260.89      283.30     14.19 o 
   4   0  14      354.54      354.31     17.49 o 
   5   0  14        0.72        0.11      1.24 o 
  -7   1  14        3.37        0.92      0.78 o 
  -6   1  14      170.96      168.03      4.21 o 
  -5   1  14      148.74      144.45      3.69 o 
  -4   1  14        5.42        6.26      0.95 o 
  -3   1  14      149.77      154.43      3.83 o 
  -2   1  14       13.90       14.39      1.02 o 
  -1   1  14      281.71      324.36      8.26 o 
   0   1  14      450.83      444.46     13.80 o 
   1   1  14       30.92       30.69      2.09 o 
   2   1  14        8.99        8.91      1.16 o 
   3   1  14        0.66        0.75      1.11 o 
   4   1  14        0.05        0.10      1.00 o 
   5   1  14      187.92      170.87      8.74 o 
  -7   2  14       26.96       30.91      1.65 o 
  -6   2  14       59.15       59.04      2.10 o 
  -5   2  14       47.26       55.08      1.95 o 
  -4   2  14       44.36       41.41      1.54 o 
  -3   2  14       58.84       67.23      1.95 o 
  -2   2  14        1.82        1.65      0.60 o 
  -1   2  14      377.98      438.34      9.52 o 
   0   2  14      240.23      225.77      7.50 o 
   1   2  14        0.02        0.46      0.90 o 
   2   2  14       93.25       90.46      3.24 o 
   3   2  14       62.30       65.23      3.45 o 
   4   2  14      106.10      106.55      4.84 o 
   5   2  14       73.55       70.25      7.51 o 
  -7   3  14       29.56       29.76      2.74 o 
  -6   3  14        0.11        1.58      0.75 o 
  -5   3  14       39.22       34.14      1.47 o 
  -4   3  14       23.58       23.74      1.26 o 
  -3   3  14        0.21        1.18      0.60 o 
  -2   3  14        5.16        7.74      0.80 o 
  -1   3  14      184.18      182.96      4.43 o 
   0   3  14      101.00      100.25      4.78 o 
   1   3  14        3.98        4.73      1.17 o 
   2   3  14        0.49        1.01      0.95 o 
   3   3  14        2.32        2.36      1.56 o 
   4   3  14       34.17       37.24      2.87 o 
   5   3  14        4.23        3.50      1.40 o 
  -6   4  14      388.59      374.29      7.64 o 
  -5   4  14       19.27       20.48      1.26 o 
  -4   4  14      153.08      158.26      3.65 o 
  -3   4  14      445.20      453.13      8.82 o 
  -2   4  14      136.81      118.56      2.85 o 
  -1   4  14      703.95      735.54     15.51 o 
   0   4  14      278.92      263.41      8.63 o 
   1   4  14      204.75      198.05     10.10 o 
   2   4  14      132.68      137.24      8.09 o 
   3   4  14      162.88      161.62      6.35 o 
   4   4  14        7.27        5.67      1.61 o 
   5   4  14      218.66      219.67     11.45 o 
  -6   5  14      390.32      382.62      7.82 o 
  -5   5  14      140.50      144.23      3.48 o 
  -4   5  14       28.62       32.50      1.43 o 
  -3   5  14       59.48       55.83      1.80 o 
  -2   5  14       42.92       38.74      1.67 o 
  -1   5  14      773.31      777.46     19.25 o 
   0   5  14      333.59      355.14     16.28 o 
   1   5  14       17.91       21.25      2.86 o 
   2   5  14        4.67        4.65      2.02 o 
   3   5  14       56.38       56.60      3.29 o 
   4   5  14       28.59       33.21      2.90 o 
  -6   6  14       37.80       37.86      1.87 o 
  -5   6  14       47.12       49.65      1.83 o 
  -4   6  14       72.63       71.72      2.16 o 
  -3   6  14      216.77      221.25      4.77 o 
  -2   6  14       46.99       48.52      1.68 o 
  -1   6  14       45.97       58.78      2.95 o 
   0   6  14      202.94      203.21     10.20 o 
   1   6  14       37.86       34.79      3.55 o 
   2   6  14       60.85       58.47      4.92 o 
   3   6  14       94.14      100.99      7.23 o 
   4   6  14        2.96        1.56      1.19 o 
  -6   7  14       19.61       16.89      1.38 o 
  -5   7  14        9.08       12.39      1.20 o 
  -4   7  14       79.02       77.86      2.29 o 
  -3   7  14       66.78       66.15      2.09 o 
  -2   7  14       15.27       12.32      1.10 o 
  -1   7  14      276.93      271.36      9.22 o 
   0   7  14        2.13        2.87      1.70 o 
   1   7  14      146.72      138.18      8.04 o 
   2   7  14      113.18       99.86      6.86 o 
   3   7  14       33.22       27.56      4.24 o 
   4   7  14       16.51       14.97      3.61 o 
  -5   8  14       74.58       73.58      2.42 o 
  -4   8  14       29.07       30.42      1.53 o 
  -3   8  14       27.75       29.85      1.92 o 
  -2   8  14      157.55      142.52      4.54 o 
  -1   8  14       12.79       14.04      1.70 o 
   0   8  14      264.09      248.49     12.32 o 
   1   8  14        2.70        4.73      2.01 o 
   2   8  14      107.75       98.10      6.88 o 
   3   8  14        9.12        8.06      2.77 o 
  -5   9  14        1.68        0.69      0.90 o 
  -4   9  14        2.97        3.68      1.59 o 
  -3   9  14        0.93        0.61      1.17 o 
  -2   9  14       18.44       15.76      1.51 o 
  -1   9  14       32.29       33.79      2.41 o 
   0   9  14       32.26       30.14      3.39 o 
   1   9  14       26.90       21.41      3.36 o 
   2   9  14        0.85        1.98      2.04 o 
   3   9  14        2.91        0.16      1.91 o 
  -4  10  14       40.92       35.50      2.99 o 
  -3  10  14      238.11      209.76      8.18 o 
  -2  10  14       91.23       81.44      4.04 o 
  -1  10  14      339.59      308.17     10.64 o 
   0  10  14       31.40       31.56      3.58 o 
   1  10  14      104.12      105.80      7.06 o 
   2  10  14      104.51       95.80      6.91 o 
  -3  11  14        0.98        2.94      1.38 o 
  -2  11  14       92.04       76.07      3.96 o 
  -1  11  14       84.46       74.54      5.63 o 
   0  11  14        2.94        3.53      1.78 o 
   1  11  14      122.10      108.15      7.24 o 
  -2  12  14       84.75       66.76      3.74 o 
  -1  12  14       23.90       20.07      3.36 o 
  -7   1  15        0.05        0.03      0.73 o 
  -6   1  15       31.02       35.79      1.68 o 
  -5   1  15      103.60      100.79      2.89 o 
  -4   1  15      254.35      270.27      6.19 o 
  -3   1  15        0.71        0.94      0.68 o 
  -2   1  15      218.19      238.42      5.51 o 
  -1   1  15        2.47        1.34      1.08 o 
   0   1  15      151.60      172.98      9.97 o 
   1   1  15      265.95      260.08      8.77 o 
   2   1  15       30.81       29.56      1.87 o 
   3   1  15        8.42        7.33      1.24 o 
   4   1  15        0.06        0.74      1.06 o 
  -6   2  15       24.18       24.05      1.47 o 
  -5   2  15       37.29       37.37      1.68 o 
  -4   2  15       69.88       80.25      2.48 o 
  -3   2  15      676.70      723.82     13.65 o 
  -2   2  15      895.52      954.84     17.68 o 
  -1   2  15      566.47      574.85     14.46 o 
   0   2  15      178.95      176.00      6.16 o 
   1   2  15        5.13        6.71      1.31 o 
   2   2  15      476.31      479.49     12.33 o 
   3   2  15      101.44      101.11      4.56 o 
   4   2  15       60.43       61.47      3.56 o 
  -6   3  15      175.00      185.46      4.64 o 
  -5   3  15      222.15      235.64      5.56 o 
  -4   3  15       43.07       42.68      1.61 o 
  -3   3  15       60.44       59.17      1.93 o 
  -2   3  15       13.52       13.28      0.95 o 
  -1   3  15      417.54      417.17     10.77 o 
   0   3  15      638.80      638.63     19.50 o 
   1   3  15        0.51        1.76      1.39 o 
   2   3  15        0.12       -0.05      1.56 o 
   3   3  15       42.30       41.73      2.88 o 
   4   3  15      135.77      149.60      6.24 o 
  -6   4  15      232.53      232.32      5.59 o 
  -5   4  15        1.06        0.56      0.70 o 
  -4   4  15        8.05        7.55      0.87 o 
  -3   4  15      124.80      126.53      3.08 o 
  -2   4  15      104.54      112.47      3.58 o 
  -1   4  15        3.38        2.41      0.88 o 
   0   4  15      290.18      327.68     10.56 o 
   1   4  15       15.49       16.76      2.69 o 
   2   4  15       70.18       78.50      5.79 o 
   3   4  15       65.97       69.79      4.61 o 
   4   4  15       50.21       54.89      3.53 o 
  -6   5  15       23.66       19.37      2.18 o 
  -5   5  15       59.82       59.77      2.03 o 
  -4   5  15       11.30       13.23      1.31 o 
  -3   5  15       88.02       90.98      2.48 o 
  -2   5  15       95.84       95.43      2.83 o 
  -1   5  15       22.14       21.02      1.57 o 
   0   5  15      358.19      339.89     15.78 o 
   1   5  15       14.17       13.52      2.48 o 
   2   5  15       20.37       15.41      3.04 o 
   3   5  15       27.12       27.03      4.33 o 
   4   5  15       31.53       32.46      2.81 o 
  -6   6  15        9.43        8.19      1.92 o 
  -5   6  15       12.03       13.10      1.15 o 
  -4   6  15        7.88        7.66      0.96 o 
  -3   6  15        0.25       -0.15      0.70 o 
  -2   6  15       62.92       63.96      2.00 o 
  -1   6  15      117.43      107.86      4.46 o 
   0   6  15      198.93      194.98     10.03 o 
   1   6  15        8.61        9.65      2.42 o 
   2   6  15        9.82        9.26      2.66 o 
   3   6  15        1.84        1.91      1.92 o 
   4   6  15       19.95       21.37      4.20 o 
  -5   7  15      524.81      518.82     11.50 o 
  -4   7  15      156.79      160.19      3.82 o 
  -3   7  15       28.07       29.33      1.49 o 
  -2   7  15        3.28        0.42      0.71 o 
  -1   7  15       11.01       10.16      1.47 o 
   0   7  15      570.86      540.19     24.26 o 
   1   7  15       81.13       81.89      5.86 o 
   2   7  15        1.83        0.85      1.85 o 
   3   7  15       29.67       32.36      4.27 o 
  -5   8  15      156.40      155.49      4.00 o 
  -4   8  15       73.43       75.76      3.17 o 
  -3   8  15      222.72      214.91      6.45 o 
  -2   8  15      261.90      251.55      7.28 o 
  -1   8  15        6.31        5.11      1.32 o 
   0   8  15       48.51       55.46      4.49 o 
   1   8  15      329.06      296.61     14.90 o 
   2   8  15      163.60      157.58      9.56 o 
   3   8  15       31.93       32.43      4.26 o 
  -4   9  15       12.08       14.14      2.22 o 
  -3   9  15       18.98       18.03      2.22 o 
  -2   9  15        5.05        4.83      1.06 o 
  -1   9  15      184.30      173.56      7.55 o 
   0   9  15      109.37       89.42      6.04 o 
   1   9  15       17.03       19.07      3.40 o 
   2   9  15      128.71      119.45      8.03 o 
  -4  10  15        0.14       -0.12      1.31 o 
  -3  10  15       24.74       13.64      2.13 o 
  -2  10  15       41.04       41.72      4.33 o 
  -1  10  15      152.80      130.75      5.51 o 
   0  10  15        0.44        0.22      1.56 o 
   1  10  15       48.51       41.23      4.30 o 
   2  10  15       42.07       35.70      4.25 o 
  -3  11  15       35.71       26.44      2.62 o 
  -2  11  15       35.59       35.61      4.07 o 
  -1  11  15       57.10       55.49      4.71 o 
   0  11  15        0.87       -0.38      1.49 o 
   1  11  15       42.69       33.57      3.95 o 
  -6   0  16       47.20       48.58      2.83 o 
  -5   0  16       28.38       25.93      2.20 o 
  -4   0  16        0.34        0.09      1.05 o 
  -3   0  16      188.69      209.02      7.08 o 
  -2   0  16      878.41     1007.22     29.32 o 
  -1   0  16      382.34      416.54     18.62 o 
   0   0  16      691.88      673.97     29.13 o 
   1   0  16      160.54      167.81      8.77 o 
   2   0  16        2.06        3.56      1.98 o 
   3   0  16      397.89      438.33     20.89 o 
   4   0  16       52.91       47.49      3.90 o 
  -6   1  16      196.55      198.27      4.92 o 
  -5   1  16       79.86       82.32      2.60 o 
  -4   1  16       81.90       90.57      2.72 o 
  -3   1  16       65.69       72.18      2.35 o 
  -2   1  16       61.03       66.66      2.21 o 
  -1   1  16        0.15       -0.83      1.07 o 
   0   1  16      187.68      183.85      6.48 o 
   1   1  16      354.67      373.89     12.15 o 
   2   1  16        0.39        0.73      1.17 o 
   3   1  16        1.68        1.54      1.09 o 
   4   1  16        9.82        7.31      2.65 o 
  -6   2  16        0.16        0.16      0.79 o 
  -5   2  16       99.50      107.28      3.09 o 
  -4   2  16       79.34       86.73      2.66 o 
  -3   2  16       50.63       61.89      2.14 o 
  -2   2  16       16.07       17.00      1.24 o 
  -1   2  16       11.83        8.91      1.94 o 
   0   2  16        0.62        2.20      1.09 o 
   1   2  16        0.05        0.69      1.04 o 
   2   2  16       90.23       93.05      4.37 o 
   3   2  16       15.27       17.77      2.19 o 
   4   2  16        3.08        2.89      1.31 o 
  -6   3  16        5.38        3.38      1.09 o 
  -5   3  16       14.95       13.49      1.19 o 
  -4   3  16        0.11       -0.45      0.71 o 
  -3   3  16       35.67       39.15      1.58 o 
  -2   3  16       26.11       30.44      1.56 o 
  -1   3  16        4.47        7.75      2.20 o 
   0   3  16        4.31        4.66      1.20 o 
   1   3  16        0.26        0.87      1.09 o 
   2   3  16        8.66       13.39      2.91 o 
   3   3  16        0.82        0.64      2.01 o 
   4   3  16        1.83        1.44      1.22 o 
  -6   4  16       17.89       16.44      1.63 o 
  -5   4  16       25.20       27.21      1.48 o 
  -4   4  16       99.56      111.82      2.93 o 
  -3   4  16       37.50       45.43      1.68 o 
  -2   4  16       63.07       68.80      2.33 o 
  -1   4  16      200.03      213.44      7.35 o 
   0   4  16      324.22      322.78     11.41 o 
   1   4  16        0.29        1.75      1.69 o 
   2   4  16       88.51       95.57      6.64 o 
   3   4  16       42.01       44.50      4.87 o 
   4   4  16        0.12        0.32      2.32 o 
  -6   5  16      196.68      201.56      4.67 o 
  -5   5  16       89.26       97.40      2.76 o 
  -4   5  16      274.33      300.82      6.32 o 
  -3   5  16       32.51       30.84      1.66 o 
  -2   5  16      225.81      250.42      6.00 o 
  -1   5  16       70.26       83.93      3.69 o 
   0   5  16       34.10       35.82      3.50 o 
   1   5  16      448.75      445.71     20.73 o 
   2   5  16        2.81        1.48      1.97 o 
   3   5  16        8.64        3.75      2.50 o 
  -5   6  16      310.10      315.29      6.69 o 
  -4   6  16       48.19       47.97      1.84 o 
  -3   6  16      102.40      107.97      3.24 o 
  -2   6  16      380.04      391.33      9.02 o 
  -1   6  16       82.67       82.76      5.36 o 
   0   6  16       11.65       12.68      2.52 o 
   1   6  16      228.13      222.21     11.70 o 
   2   6  16      125.93      133.45      8.48 o 
   3   6  16      226.69      235.06     13.24 o 
  -5   7  16       83.91       84.33      3.07 o 
  -4   7  16        5.89        4.53      1.00 o 
  -3   7  16        5.41        7.33      0.97 o 
  -2   7  16       32.10       31.14      2.38 o 
  -1   7  16        1.37        2.96      1.73 o 
   0   7  16      142.51      127.24      7.57 o 
   1   7  16      158.06      132.33      8.10 o 
   2   7  16        7.44        6.30      2.49 o 
   3   7  16       21.54       16.95      3.60 o 
  -5   8  16       30.43       31.52      2.54 o 
  -4   8  16       28.14       29.77      1.86 o 
  -3   8  16       62.28       59.14      2.76 o 
  -2   8  16        0.01        0.12      0.99 o 
  -1   8  16        5.16        4.74      1.93 o 
   0   8  16       43.63       38.23      3.89 o 
   1   8  16      142.01      126.55      8.01 o 
   2   8  16        0.03        1.26      2.12 o 
  -4   9  16      118.94      110.12      5.40 o 
  -3   9  16        0.25        0.11      1.15 o 
  -2   9  16      123.28      115.58      5.02 o 
  -1   9  16       36.51       36.07      3.67 o 
   0   9  16       96.08       85.47      6.01 o 
   1   9  16      107.54       97.26      6.88 o 
   2   9  16       12.52        9.38      2.84 o 
  -3  10  16       60.02       58.13      3.59 o 
  -2  10  16       11.64       13.73      2.92 o 
  -1  10  16       40.48       32.19      3.58 o 
   0  10  16       91.56       83.43      6.07 o 
   1  10  16       19.97       13.27      2.89 o 
  -6   1  17        0.01       -0.50      0.77 o 
  -5   1  17      284.75      301.88      6.98 o 
  -4   1  17       65.02       81.07      2.61 o 
  -3   1  17       37.91       42.27      1.81 o 
  -2   1  17        6.40        6.03      1.55 o 
  -1   1  17      104.93      116.70      4.65 o 
   0   1  17      116.12      109.29      7.80 o 
   1   1  17      147.78      148.28      5.75 o 
   2   1  17        1.40        2.06      1.26 o 
   3   1  17       42.25       43.68      4.70 o 
   4   1  17       28.54       26.62      2.58 o 
  -6   2  17       59.23       63.01      2.33 o 
  -5   2  17      103.11      111.97      3.25 o 
  -4   2  17        4.41        3.59      0.91 o 
  -3   2  17      133.85      154.53      4.02 o 
  -2   2  17      135.96      146.83      5.62 o 
  -1   2  17      148.01      164.67      8.47 o 
   0   2  17       20.03       22.71      3.12 o 
   1   2  17      269.44      264.15     14.48 o 
   2   2  17        0.48        1.87      1.88 o 
   3   2  17       16.47       22.04      3.96 o 
  -6   3  17        0.26        0.87      0.87 o 
  -5   3  17      106.36      103.74      3.10 o 
  -4   3  17      107.96      115.24      3.30 o 
  -3   3  17      170.64      203.81      4.55 o 
  -2   3  17       19.75       23.41      1.74 o 
  -1   3  17       88.31      104.69      4.35 o 
   0   3  17        6.90        4.79      1.29 o 
   1   3  17       24.14       26.14      3.32 o 
   2   3  17      347.48      345.19     17.09 o 
   3   3  17        0.12       -0.53      1.94 o 
  -6   4  17        9.74       10.39      1.19 o 
  -5   4  17       31.87       32.56      1.63 o 
  -4   4  17      152.63      174.52      4.11 o 
  -3   4  17      171.05      188.75      4.88 o 
  -2   4  17      249.69      276.27      7.71 o 
  -1   4  17      197.24      204.86      7.18 o 
   0   4  17        0.02        1.15      1.56 o 
   1   4  17       30.03       30.60      3.60 o 
   2   4  17        3.88        2.77      2.10 o 
   3   4  17      170.25      189.58     11.35 o 
  -5   5  17      155.89      161.35      3.96 o 
  -4   5  17       21.35       18.60      1.27 o 
  -3   5  17       61.57       70.06      2.51 o 
  -2   5  17       42.76       46.66      2.32 o 
  -1   5  17        1.81        0.85      1.18 o 
   0   5  17      123.48      116.22      6.97 o 
   1   5  17       78.43       72.57      5.51 o 
   2   5  17        3.97        6.57      2.47 o 
   3   5  17       53.20       52.48      5.45 o 
  -5   6  17       84.58       88.11      2.96 o 
  -4   6  17        9.68       10.53      1.40 o 
  -3   6  17       23.43       25.54      1.63 o 
  -2   6  17        0.09       -0.51      1.04 o 
  -1   6  17       34.29       33.80      3.56 o 
   0   6  17       17.60       17.30      2.84 o 
   1   6  17      100.71       84.41      6.08 o 
   2   6  17        3.32        3.22      2.28 o 
   3   6  17       20.09       20.33      3.95 o 
  -5   7  17      120.28      128.93      4.24 o 
  -4   7  17        6.81        6.27      1.04 o 
  -3   7  17        2.86        3.96      1.10 o 
  -2   7  17       69.44       70.62      3.64 o 
  -1   7  17      303.41      302.39     14.53 o 
   0   7  17      241.03      219.44     11.50 o 
   1   7  17       40.28       36.38      4.08 o 
   2   7  17       19.61       18.34      3.41 o 
  -4   8  17      122.37      110.45      4.15 o 
  -3   8  17      299.46      286.56      9.61 o 
  -2   8  17       86.44       85.01      4.15 o 
  -1   8  17       45.80       44.90      4.04 o 
   0   8  17        0.07        0.35      1.87 o 
   1   8  17       30.93       30.88      3.96 o 
   2   8  17        5.68        4.78      2.41 o 
  -3   9  17       77.69       75.12      5.82 o 
  -2   9  17       93.70       94.25      4.44 o 
  -1   9  17        0.66       -0.59      1.49 o 
   0   9  17       35.43       37.07      4.03 o 
   1   9  17      175.55      165.11      9.89 o 
  -2  10  17       63.32       54.83      4.81 o 
  -1  10  17        8.62        3.06      1.99 o 
   0  10  17       13.38       11.22      2.71 o 
  -6   0  18       98.65       95.16      4.24 o 
  -5   0  18        8.13        6.98      1.53 o 
  -4   0  18       45.66       53.64      3.00 o 
  -3   0  18       24.02       24.12      3.93 o 
  -2   0  18      232.32      282.02     13.52 o 
  -1   0  18       48.66       49.37      4.03 o 
   0   0  18        0.96       -0.56      1.54 o 
   1   0  18       21.51       23.29      3.04 o 
   2   0  18       55.14       60.59      5.00 o 
   3   0  18       69.69       73.90      6.05 o 
  -6   1  18       15.17       11.27      1.24 o 
  -5   1  18       51.82       53.08      2.15 o 
  -4   1  18      153.81      173.04      4.48 o 
  -3   1  18       95.82      118.02      3.37 o 
  -2   1  18        3.67        2.47      1.44 o 
  -1   1  18       38.50       44.53      2.69 o 
   0   1  18       75.53       93.88      4.10 o 
   1   1  18       80.05       73.21      3.68 o 
   2   1  18       47.30       55.21      3.41 o 
   3   1  18       12.69       10.92      3.13 o 
  -5   2  18        2.37        1.85      1.00 o 
  -4   2  18       56.08       64.99      2.38 o 
  -3   2  18       16.52       21.20      1.72 o 
  -2   2  18       30.35       30.18      2.42 o 
  -1   2  18      168.22      192.52      6.92 o 
   0   2  18       90.28       94.57      4.15 o 
   1   2  18       39.19       38.64      2.83 o 
   2   2  18       13.40       17.65      3.42 o 
   3   2  18        5.38        4.24      2.60 o 
  -5   3  18        2.51        1.60      0.93 o 
  -4   3  18        0.00        0.96      0.85 o 
  -3   3  18       47.36       61.74      2.64 o 
  -2   3  18        2.20        2.82      1.48 o 
  -1   3  18        2.56        3.46      1.36 o 
   0   3  18       37.77       43.32      2.67 o 
   1   3  18        0.15       -0.04      1.70 o 
   2   3  18        3.77        5.34      2.51 o 
   3   3  18        1.45       -0.01      2.20 o 
  -5   4  18       13.62       11.73      1.35 o 
  -4   4  18      175.37      184.95      4.33 o 
  -3   4  18        7.10        7.12      1.09 o 
  -2   4  18       17.23       21.23      2.25 o 
  -1   4  18       52.69       53.20      2.99 o 
   0   4  18       83.97       78.64      5.45 o 
   1   4  18       29.82       34.75      3.86 o 
   2   4  18       46.95       45.63      4.77 o 
   3   4  18        6.02        7.54      3.03 o 
  -5   5  18      113.06      124.29      3.33 o 
  -4   5  18       20.61       21.56      1.66 o 
  -3   5  18        6.88        3.55      0.99 o 
  -2   5  18        0.21       -2.49      2.56 o 
  -1   5  18       88.50       90.93      5.87 o 
   0   5  18       85.95       93.58      6.18 o 
   1   5  18       75.58       66.21      5.39 o 
   2   5  18       23.17       20.64      3.76 o 
  -5   6  18        0.49       -0.50      1.35 o 
  -4   6  18       41.42       41.24      2.09 o 
  -3   6  18       22.47       22.21      1.61 o 
  -2   6  18      407.77      438.60     19.96 o 
  -1   6  18      129.51      131.08      7.61 o 
   0   6  18       15.68       16.64      2.97 o 
   1   6  18       50.52       50.59      4.75 o 
   2   6  18       32.96       40.53      4.66 o 
  -4   7  18      246.30      249.60      5.76 o 
  -3   7  18       18.97       15.86      5.49 o 
  -2   7  18        0.56        2.99      1.85 o 
  -1   7  18        0.96        1.33      1.72 o 
   0   7  18        6.47        5.65      2.24 o 
   1   7  18      188.46      174.37     10.19 o 
   2   7  18       99.11       92.91      7.05 o 
  -3   8  18       17.95       15.17      6.80 o 
  -2   8  18        1.42       -1.07      1.48 o 
  -1   8  18       26.44       17.55      2.82 o 
   0   8  18        1.57        0.16      2.00 o 
   1   8  18        2.18        4.04      2.35 o 
  -2   9  18       87.51       85.49      5.77 o 
  -1   9  18       21.27       16.64      2.99 o 
   0   9  18       72.97       66.44      5.46 o 
  -5   1  19        9.45        7.23      1.12 o 
  -4   1  19       18.07       16.33      2.33 o 
  -3   1  19        3.36        2.28      1.65 o 
  -2   1  19      157.66      198.26      7.26 o 
  -1   1  19       29.17       32.35      2.43 o 
   0   1  19       37.23       45.67      2.84 o 
   1   1  19       19.61       24.92      2.34 o 
   2   1  19        2.88        3.32      2.15 o 
  -5   2  19       26.93       28.96      3.29 o 
  -4   2  19       83.68      103.14      3.19 o 
  -3   2  19       27.16       24.26      6.53 o 
  -2   2  19      112.04      117.61      4.94 o 
  -1   2  19       35.93       49.92      2.93 o 
   0   2  19       13.64        9.35      1.70 o 
   1   2  19        1.38       -0.01      1.15 o 
   2   2  19      112.00      119.05      7.89 o 
  -5   3  19       50.32       48.99      2.18 o 
  -4   3  19      381.94      433.56      9.70 o 
  -3   3  19       28.21       27.26      2.70 o 
  -2   3  19       10.71        8.09      1.76 o 
  -1   3  19      171.57      180.57     10.05 o 
   0   3  19      217.98      205.04      7.42 o 
   1   3  19       57.32       66.45      5.38 o 
   2   3  19      105.04      104.21      7.42 o 
  -5   4  19       39.84       48.73      2.16 o 
  -4   4  19        7.34        5.57      1.67 o 
  -3   4  19       55.32       62.70      3.62 o 
  -2   4  19        1.72        0.07      1.41 o 
  -1   4  19      173.17      196.76      7.15 o 
   0   4  19       92.10       92.17      6.16 o 
   1   4  19        4.45        4.90      2.33 o 
   2   4  19      129.99      140.56      9.09 o 
  -4   5  19       13.59       15.32      2.24 o 
  -3   5  19       45.44       47.52      2.64 o 
  -2   5  19        3.09        2.02      2.02 o 
  -1   5  19       49.71       57.05      4.66 o 
   0   5  19       32.15       29.49      3.54 o 
   1   5  19        7.18        7.20      2.60 o 
   2   5  19       42.45       51.99      5.31 o 
  -4   6  19        5.02        3.67      1.09 o 
  -3   6  19       37.26       36.97      2.53 o 
  -2   6  19       11.30       14.99      2.82 o 
  -1   6  19        0.19       -0.77      1.61 o 
   0   6  19        0.07        1.91      1.93 o 
   1   6  19       18.00       14.38      3.12 o 
  -3   7  19      145.34      145.86      6.99 o 
  -2   7  19       12.47       11.38      2.62 o 
  -1   7  19      129.26      117.96      7.33 o 
   0   7  19       38.22       30.83      3.86 o 
   1   7  19        8.37       10.06      2.85 o 
  -2   8  19       22.26       18.65      3.03 o 
  -1   8  19       57.56       56.65      4.86 o 
   0   8  19        0.48       -1.20      1.71 o 
  -5   0  20       32.22       29.90      4.16 o 
  -4   0  20        0.38       -0.85      1.19 o 
  -3   0  20      388.32      465.99     21.45 o 
  -2   0  20        2.00        3.21      2.35 o 
  -1   0  20      186.51      199.02     10.30 o 
   0   0  20        2.18        2.08      2.01 o 
   1   0  20       10.91        5.62      2.29 o 
   2   0  20        0.39        1.60      1.97 o 
  -5   1  20       58.85       73.04      3.03 o 
  -4   1  20       27.59       32.09      3.42 o 
  -3   1  20      218.28      243.55      8.79 o 
  -2   1  20       24.37       23.31      3.12 o 
  -1   1  20        0.54       -0.07      1.28 o 
   0   1  20       32.23       32.93      2.57 o 
   1   1  20      125.02      117.71      6.09 o 
   2   1  20       15.90       18.14      3.52 o 
  -4   2  20        6.39        4.77      1.27 o 
  -3   2  20        3.26        2.56      1.79 o 
  -2   2  20        0.62       -1.03      1.46 o 
  -1   2  20       15.15       14.84      1.98 o 
   0   2  20       42.13       45.34      2.93 o 
   1   2  20        2.06        3.18      2.14 o 
   2   2  20        4.05        1.65      2.09 o 
  -4   3  20       39.01       49.20      2.53 o 
  -3   3  20        0.87       -1.54      1.54 o 
  -2   3  20       60.30       70.52      3.70 o 
  -1   3  20       43.94       51.53      3.09 o 
   0   3  20        9.19       12.25      2.71 o 
   1   3  20       54.69       51.70      4.88 o 
  -4   4  20        2.80        2.23      1.18 o 
  -3   4  20       55.14       66.22      3.79 o 
  -2   4  20       17.88       12.26      1.96 o 
  -1   4  20      126.02      129.01      7.68 o 
   0   4  20        0.14        2.90      2.00 o 
   1   4  20       15.03       14.05      3.12 o 
  -4   5  20        1.05       -0.96      1.53 o 
  -3   5  20      282.49      299.80     13.08 o 
  -2   5  20       84.94       86.35      5.88 o 
  -1   5  20        4.88        3.18      2.07 o 
   0   5  20        2.53        0.03      1.78 o 
   1   5  20       89.28       81.47      6.32 o 
  -3   6  20      126.94      136.37      7.92 o 
  -2   6  20      219.20      223.32     11.51 o 
  -1   6  20       39.86       36.91      3.97 o 
   0   6  20       14.59       15.40      3.08 o 
  -2   7  20       83.82       79.38      5.75 o 
  -1   7  20      108.27      105.82      6.93 o 
  -4   1  21      154.54      190.06      7.47 o 
  -3   1  21       53.67       67.18      3.88 o 
  -2   1  21       34.16       33.11      2.91 o 
  -1   1  21      110.66      119.55      5.14 o 
   0   1  21       46.29       49.41      3.17 o 
   1   1  21       99.33       93.38      4.63 o 
  -4   2  21       17.61       15.07      2.47 o 
  -3   2  21        3.32        0.08      1.97 o 
  -2   2  21      283.56      326.85     11.14 o 
  -1   2  21       59.94       64.52      3.55 o 
   0   2  21      157.35      159.75      7.11 o 
   1   2  21        0.16       -0.12      1.96 o 
  -3   3  21        2.30       -1.39      1.61 o 
  -2   3  21      120.82      128.76      5.45 o 
  -1   3  21      120.41      134.56      5.60 o 
   0   3  21        4.05        2.86      2.17 o 
  -3   4  21       86.07       92.40      6.66 o 
  -2   4  21       97.48      110.94      4.97 o 
  -1   4  21       51.79       61.84      5.16 o 
   0   4  21       27.05       22.89      3.61 o 
  -2   5  21      137.40      158.67      8.95 o 
  -1   5  21       48.42       51.94      4.73 o 
  -3   0  22        2.73       -0.72      2.45 o 
  -2   0  22        5.21        2.19      2.47 o 
  -1   0  22      118.13      131.70      7.96 o 
   0   0  22      176.70      165.54      9.41 o 
  -3   1  22       30.59       25.11      3.97 o 
  -2   1  22       29.76       34.33      2.90 o 
  -1   1  22        3.65       -0.72      1.42 o 
  -2   2  22       69.52       77.21      4.11 o 
  -1   2  22       86.08       93.44      4.52 o 
                                                 
